# Supplementary material for: Plant pathogens convergently evolved to counteract redundant nodes of an NLR immune receptor network
Source: PLoS Biol. 2021 Aug 23;19(8):e3001136. doi: 10.1371/journal.pbio.3001136 (PMC8412950; doi:10.1371/journal.pbio.3001136)
Supplement: S3 Table — (XLSX) [file pbio.3001136.s019.xlsx]

## Sheet: Sheet1
ULTImate Y2H SCREEN Globodera rostochiensis - SPRYSEC-15 (aa 25-246) vs Nicotiana benthamiana_RP1
Clone Name	Gene Name (Best Match)	Annotation***	Global PBS	Start	Stop	5' Sequence	3' Sequence
NIB_RP1_hgx4849v1_pB27_A-49	Nicotiana benthamiana - Homolog of GenMatch (Nicotiana benthamiana)	Unknown	D	-1	522	GCGAAATAAGAAAGAAATAAAAAATTGTATTTTCCTAGGTATCAAAAATCTAGTAAATAAAAGAAATCAAAAAATAAATAGTGGGTTCCTTCGTTTCTATGGTTACTTCTTAAACGGTGAGGTCTTCTCTATACACCGGAGCCTTTACTTTATACTTTAATTTAATATTTAATCAACTAATTGATGTTATTGGGAACTTGTATAGTTCACACTCTTTGGCTCTACCCATGAATTATCCAGTAATAGGTCTTTCACAATCAGATCTACCTATACAGTAACGGTATTTAATTATGAAAGTTTGCTGGGTAGCTGACCCTCTTAGTCCGTTCTTGCCAGAGTGGGAGCCTGCCAAATCTTTATGTTTTATGCTTTTTAAATAAGATTTCCTCCGCTTAATGG…	GCGAAATAAGAAAGAAATAAAAAATTGTATTTTCCTAGGTATCAAAAATCTAGTAAATAAAAGAAATCAAAAAATAAATAGTGGGTTCCTTCGTTTCTATGGTTACTTCTTAAACGGTGAGGTCTTCTCTATACACCGGAGCCTTTACTTTATACTTTAATTTAATATTTAATCAACTAATTGATGTTATTGGGAACTTGTATAGTTCACACTCTTTGGCTCTACCCATGAATTATCCAGTAATAGGTCTTTCACAATCAGATCTACCTATACAGTAACGGTATTTAATTATGAAAGTTTGCTGGGTAGCTGACCCTCTTAGTCCGTTCTTGCCAGAGTGGGAGCCTGCCAAATCTTTATGTTTTATGCTTTTTAAATAAGATTTCCTCCGCTTAATGG…
NIB_RP1_hgx4849v1_pB27_A-3	Nicotiana benthamiana - Homolog of GenMatch (Nicotiana benthamiana)		D	-1	522	GCGAAATAAGAAAGAAATAAAAAATTGTATTTTCCTAGGTATCAAAAATCTAGTAAATAAAAGAAATCAAAAAATAAATAGTGGGTTCCTTCGTTTCTATGGTTACTTCTTAAACGGTGAGGTCTTCTCTATACACCGGAGCCTTTACTTTATACTTTAATTTAATATTTAATCAACTAATTGATGTTATTGGGAACTTGTATAGTTCACACTCTTTGGCTCTACCCATGAATTATCCAGTAATAGGTCTTTCACAATCAGATCTACCTATACAGTAACGGTATTTAATTATGAAAGTTTGCTGGGTAGCTGACCCTCTTAGTCCGTTCTTGCCAGAGTGGGAGCCTGCCAAATCTTTATGTTTTATGCTTTTTAAATAAGATTTCCTCCGCTTAATGG…	GCGAATAGAAGAATAAATTGTATTTTCCTAGGTATCAAAAATCTAGTAAATAAAAGAAATCAAAAAATAAATAGTGGGTTCCTTCGTTTCTATGGTTACTTCTTAAACGGTGAGGTCTTCTCTATACACCGGAGCCTTTACTTTATACTTTAATTTAATATTTAATCAACTAATTGATGTTATTGGGAACTTGTATAGTTCACACTCTTTGGCTCTACCCATGAATTATCCAGTAATAGGTCTTTCACAATCAGATCTACCTATACAGTAACGGTATTTAATTATGAAAGTTTGCTGGGTAGCTGACCCTCTTAGTCCGTTCTTGCCAGAGTGGGAGCCTGCCAAATCTTTATGTTTTATGCTTTTTAAATAAGATTTCCTCCGCTTAATGGATAACCA…
NIB_RP1_hgx4849v1_pB27_A-39	Nicotiana benthamiana - Homolog of GenMatch (Nicotiana benthamiana)		D	-1	522	GCGAAATAAGAAAGAAATAAAAAATTGTATTTTCCTAGGTATCAAAAATCTAGTAAATAAAAGAAATCAAAAAATAAATAGTGGGTTCCTTCGTTTCTATGGTTACTTCTTAAACGGTGAGGTCTTCTCTATACACCGGAGCCTTTACTTTATACTTTAATTTAATATTTAATCAACTAATTGATGTTATTGGGAACTTGTATAGTTCACACTCTTTGGCTCTACCCATGAATTATCCAGTAATAGGTCTTTCACAATCAGATCTACCTATACAGTAACGGTATTTAATTATGAAAGTTTGCTGGGTAGCTGACCCTCTTAGTCCGTTCTTGCCAGAGTGGGAGCCTGCCAAATCTTTATGTTTTATGCTTTTTAAATAAGATTTCCTCCGCTTAATGG…	GCGAAATAAGAAAGAAATAAAAAATTGTATTTTCCTAGGTATCAAAAATCTAGTAAATAAAAGAAATCAAAAAATAAATAGTGGGTTCCTTCGTTTCTATGGTTACTTCTTAAACGGTGAGGTCTTCTCTATACACCGGAGCCTTTACTTTATACTTTAATTTAATATTTAATCAACTAATTGATGTTATTGGGAACTTGTATAGTTCACACTCTTTGGCTCTACCCATGAATTATCCAGTAATAGGTCTTTCACAATCAGATCTACCTATACAGTAACGGTATTTAATTATGAAAGTTTGCTGGGTAGCTGACCCTCTTAGTCCGTTCTTGCCAGAGTGGGAGCCTGCCAAATCTTTATGTTTTATGCTTTTTAAATAAGATTTCCTCCGCTTAATGG…
NIB_RP1_hgx4849v1_pB27_A-86	Nicotiana benthamiana - Homolog of LOC101249904 (Solanum lycopersicum)	Unknown	D	-1	900	ATTATTGCTTCTTCTCTTAAAACCAGCTTGTTTTCTTCTATTCTCATTTCCGTGATTCTTTTTGGTTCCTTCTTCTTGCTGTAGTATATTATTTCAAGAAGCAACCCAGACTATAAAAGAAAAAAAACTTTGTACTGTTCCTAGTATTTATATAGTATTTCAAAGCTTCTATATTTCTTAATCTTCTTGAACTAAAATGGCTGTGGCTATGGCTTCTTGTGGGATAATTTCTGGGATTCACACTAATTTAAAAGCAATTGAGAAACTGCCGATTTCAAGTCCAGGTCTTTTCAGGGGTTCTTTTGGTTTGGAACCTATACAGAGAATATGCATTGCTCCTAAGAGATTATCTTTTTCTGAGAGTACAATTGTTCCGAAAGCATCCTCAGCTGCAGCTGT…	ACTAATTAAAAGCAATGAGAAACTGCCGATTTCAAGTCCAGTCTTTCAGGGGTTCTTTTGGTTTGACCTATACAGAGATATGCATGCTCCTAAGAGATTATCTTTTTCTGAGAGTACAATTGTTCCGAAAGCATCCTCAGCTGCAGCTGTTGAGGATGGAAGTTCCCAAGAGACTGCAGTCCCGATGCCAAAAGTCATAATAGATCTGGATTCGAACCCTGATGCAACTGTAGTAGAGGTTACCTTTGGTGATCGCCTCGGGGCTCTTGTTGACACGATGAGTGCATTAAAAAATCTGGGACTGAATGTTGTCAAAGCTAATGTCTGTCTAGATTCATCAGGGAAACATACTACATTATGCATCACAAATGCTTCTACTGGTAGGAAGGTCGATGATCC…
NIB_RP1_hgx4849v1_pB27_A-41	Nicotiana benthamiana - Homolog of LOC104215578 (Nicotiana sylvestris)	Unknown	N/A	-2	437	AAAAAAGTTAATTTAGCAATCCAATGGCTTCGTTGAACTTGTTTAATTTTACTCCAATAGCAACCGCCGAGAGAAGCAGAGTATACACCGCCTCCTTAGCAATCACCGAGCGAAGAAGAGTATACGCCGCCGCTACGGCGGCAAAGAGCTCAGGCGGAAGCAGTGAGGAGAAGTCGCTGTTGGATTTTATCCTGGGGAGTTTACAGAAGGAAGATCAGCTATTGGAAGTAGATCCAATTTTGAAAAAAGTAGAGGACAAGAGTGTTGGCACCACTAGCCGCGGTAAGAACTCTGTTGCTGTTCCTCCCAAGAAGAATTCCAATGGCGGTGGCTTCGGCGGATTTGGTGGCCTCTTCGCCAAAAAAGATTAATGAACCCATCAATTAATTATTTCTCTGT…	AAAAAAGTTAATTTAGCAATCCAATGGCTTCGTTGAACTTGTTTAATTTTACTCCAATAGCAACCGCCGAGAGAAGCAGAGTATACACCGCCTCCTTAGCAATCACCGAGCGAAGAAGAGTATACGCCGCCGCAACGGCGGCAAAGAGCTCAGGCGGAAGCAGTGAGGAGAAGTCGCTGTTGGATTTTATCCTGGGGAGTTTACAGAAGGAAGATCAGCTATTGGAAGTAGATCCAATTTTGAAAAAAGTAGAGGACAAGAGTGTTGGCACCACTAGCCGCGGTAAGAACTCTGTTGCTGTTCCTCCCAAGAAGAATTCCAATGGCGGTGGCTTCGGCGGATTTGGTGGCCTCTTCGCCAAAAAAGATTAATGAACCCATCAATTAATTATTTCTCTGT…
NIB_RP1_hgx4849v1_pB27_A-66	Nicotiana benthamiana - Homolog of LOC104234650 (Nicotiana sylvestris)	Aquaporin	N/A	1	578	ATTTCTCAGCTTTTGGGCTCCATTGTAGCTTGCTTGCTCCTCAAAGTTGTTACCGGTGGATTGGCTGTTCCCACCCACAATGTGGCAGCTGGAGTGGGAGCTCTAGAAGGAGTTGTTATGGAAATTGTTATCACTTTTGCTTTGGTATACACAGTATATGCAACAGCAGCTGACCCAAATAAGGGTTCATTGGGTACCATTGCACCCATTGCCATTGGTTTCATTGTTGGTGCCAACATTTTAGCTGCCGGCCCATTCTCTGGTGGTTCAATGAACCCGGCCCGTTCATTTGGGCCTGCTGTGGCCAGTGGAGACTTCACTAACAACTGGATTTACTGGGCTGGGCCTCTCGTTGGTGGTGGATTGGCTGGTCTTACTTACAGCAACGTTTTCATGCAA…	ATTTCTCAGCTTTTGGGCTCCATTGTAGCTTGCTTGCTCCTCAAAGTTGTTACCGGTGGATTGGCTGTTCCCACCCACAATGTGGCAGCTGGAGTGGGAGCTCTAGAAGGAGTTGTTATGGAAATTGTTATCACTTTTGCTTTGGTATACACAGTATATGCAACAGCAGCTGACCCAAATAAGGGTTCATTGGGTACCATTGCACCCATTGCCATTGGTTTCATTGTTGGTGCCAACATTTTAGCTGCCGGCCCATTCTCTGGTGGTTCAATGAACCCGGCCCGTTCATTTGGGCCTGCTGTGGCCAGTGGAGACTTCACTAACAACTGGATTTACTGGGCTGGGCCTCTCGTTGGTGGTGGATTGGCTGGTCTTACTTACAGCAACGTTTTCATGCAA…
NIB_RP1_hgx4849v1_pB27_A-84	Nicotiana benthamiana - Homolog of LOC104238819 (Nicotiana sylvestris)	ATP citrate lyase a subunit	N/A	1	399	ATTTCCACCATATCTGATGACAGAAGTGAAGAGCCATGCTACGCTGGTGTACCCATGTCATCTATTGTGGAGCAAGGATTAGGTGTTGGTGATGTCATTTCTCTATTGTGGTTCAAACGCAGCCTTCCCCGTTATTGTGCACGTTTTATTGATATTTGCATTTTGTTGTGTGCTGACCATGGTCCGTGTGTCTCTGGTGCTCACAACTCCCTTGTAACCGCAAGGGCTGGAAAAGACTTGGTGTCATGTCTTGTTTCCGGGTTGTTGACAATCGGTCCCCGATTTGGTGGTGCTGTCAATGATGCTGCCCGATACTTTAAGGATGCTTATGACAGGGGTCTTACACCATATGATTTCGTCGAAAGTATGAAGAAGAAGGGCATCATAGTGCCTGGAATC	ATTTCCACCATATCTGATGAAAGAGGTGTAGAGCCATGCTACGCTGGTGTACCCATGTCATCTATTGTGGAGCAAGGATTAGGTGTTGGTGATGTCATTTCTCTATTGTGGTTCAAACGCAGCCTTCCCCGTTATTGTGCACGTTTTATTGAGATTTGCATTTTGTTGTGTGCTGACCATGGTCCGTGTGTCTCTGGTGCTCACAACTCCATTGTAACCGCAAGGGCTGGAAAAGACTTGGTGTCATGTCTTGTTTCCGGGTTGTTGACTATCGGTCCCCGATTTGGTGGTGCTGTCGATGATGCTGCCCGATACTTTAAGGATGCTTATGACAGGGGTCTTACACCATATGAGTTTGTTGAAAGTATGAAGAAGAAGGGCATCAGAGTGCCTGGAATC
NIB_RP1_hgx4849v1_pB27_A-75	Nicotiana benthamiana - Homolog of LOC104239966 (Nicotiana sylvestris)	NRC4a/b	D	-1	394	GAATTTTCTGGTGGAGAACCTGTTGCAGCTATTAACTGAAAACGTAAAGCTGATCGGAAGTGCAAAGGGAGAGTTAGAGAATCTGCTGAAAGAAGTTCAACACCTAAAAGGGTTCTTAGACGATGCTGCAAAATTACCAAGCGACAGCGAACAGTGGAAAGTGTTGGTGGAGGAGATACAAAAAACGGTACATACCGCAGAGGATGCTGTTGATAAGTTTGTGGTTCAGGCGAAGCTGCACAAAGAGAAAAATAAAATGGCAAGAATTTTGGATGTGGGTCATCTGGCTACAGTCAGGAATCTTGCAGCTGAGGTCAAAGGAATTCATGACCAAGTGAAGGAACTTCGCCTTTTACAATCAAGCTCTTCAAGCACGCCCAACTCTTGAGCTGCCTAAAA…	TAAAGACAATTTTCCCAGAAAAACGAAAAGGGACATCGAGTCATGATGACAACGCGTAACAAAGTTCTGGCTACTATGCAAATTCAGATCCTCACGATCTAAAATTTTTGACTCCAAAAGAAAGTTTTGAATTGTTGGTAAAGAGAGTTTTTGGCAAGAAACCATGTCCTAAAGATTTAGTAGGACATGGAGAAAGCATTGCAGGAAAATGTGGTGGAGTACCACTTGCAGTAGTGGTAATTGCTGGAGCATTAAGAGGTCGTCCGAACACAAGTGATTGGATAAGAGTTGAGAGAAATGTGGTTCAGCATCTTTTTACGAATAGCGAAGAAAGCTGCTTGAAATTTGTGGAGATGAGTTACGATCATTTGCCCCAAGAAGTACAGACATGCTTCTTGT…
NIB_RP1_hgx4849v1_pB27_A-87	Nicotiana benthamiana - Homolog of LOC104239966 (Nicotiana sylvestris)		D	-1	394	GAATTTTCTGGTGGAGAACCTGTTGCAGCTATTAACTGAAAACGTAAAGCTGATCGGAAGTGCAAAGGGAGAGTTAGAGAATCTGCTGAAAGAAGTTCAACACCTAAAAGGGTTCTTAGACGATGCTGCAAAATTACCAAGCGACAGCGAACAGTGGAAAGTGTTGGTGGAGGAGATACAAAAAACGGTACATACCGCAGAGGATGCTGTTGATAAGTTTGTGGTTCAGGCGAAGCTGCACAAAGAGAAAAATAAAATGGCAAGAATTTTGGATGTGGGTCATCTGGCTACAGTCAGGAATCTTGCAGCTGAGGTCAAAGGAATTCATGACCAAGTGAAGGAACTTCGCCTAAACAATCAAGCTCTTCAAGCACGCCCAACTCTTGAGCTGCCTAAAAA…	CTACCGAAAAGGGACATCGAGTCATGATGACAACGCGTAACAAAGTCTGGCTACTATGCAAATCAGATCCTCACGATCTAAAATTTTGACTCCAAAAGAAAGTTTTGAATTGTTGGTAAGAGAGTTTTGGCAAGAAACCATGTCCTAAAGATTTAGTAGGACATGGAGAAAGCATTGCAGGAAAATGTGGTGGAGTACCACTTGCAGTAGTGGTAATTGCTGGAGCATTAAGAGGTCGTCCGAACACAAGTGATTGGATAAGAGTTGAGAGAAATGTGGTTCAGCATCTTTTTACGAATAGCGAAGAAAGCTGCTTGAAATTTGTGGAGATGAGTTACGATCATTTGCCCCAAGAAGTACAGACATGCTTCTTGTATTGTGGTGTCTTTCCTCGAGGAT…
NIB_RP1_hgx4849v1_pB27_A-52	Nicotiana benthamiana - Homolog of LOC104240339 (Nicotiana sylvestris)	CCR4 NOT transcription complex subunit 4	N/A	-2	1279	CTTCGATCCACTCATCACTTGCAACAATGAGCGACCAGGGAGATAAGACATGTCCTCTATGTGCTGAGGAGATGGACTTGACAGATCAGCAGTTGAAGCCTTGCAAGTGCGGATATGAGATATGTGTCTGGTGCTGGCATCACATTATGGATATGGCTGAGAAGGATAATACAGATGGGCGGTGTCCAGCATGTCGCACTCCTTATAACAAGGAAAAGATTGTTGGCATGGCAGTTAAATGTGATAAGGTAGTGGCTGAGATGAGCACTGAAAAAAGATTGTTGTCTCGCAAGGGAAAAAATAAAACAGCAGATTCTAGGAAGCAACTCAGCAATGTGCGAGTCGTTCAAAGAAATCTTGTTTATGTTATGGGGTTGCCTCTCAGTCTAGCTGATGAAG…	GTTAGATGGTAGGCCTCTAAGAGGCTGCTTTGGAAGCACAAAGTACTGTCATGCTGTGAGAAATGTGCCCTGTACCAATCCTGATGTTATACTGCACGAGATTGGGTCGCAAGAGGATAGCTTTACTAAAGACGAAGTCATATCTGCTTACACAAGGAGTAGAGTTCAACAAATTGCTGGGGCTGTTAATAGTACGCAACAGCGCTCAGGGAGTGTGTTACCATCCCCAGTAGAGGAGTACTGCAGTCACAGCTCTGCTGCTTCAGGGAAGCCTATTAGTAAAAATGCTGCTACCAATTCAGTACCCAATGTTAGAGGCTCACCACCAAATAGTAGCTCTGGTAGCTCCGCTGCTCTTCCTGCTGGCGCTTTATGGGGAACACGTGCATCAAATAATCA…
NIB_RP1_hgx4849v1_pB27_A-25	Nicotiana benthamiana - Homolog of LOC104240956 (Nicotiana sylvestris)	Protein of unknown function DUF668	N/A	1	755	CACAGTAGAGCCGATGTCCAGTTAAATGATACTCCATTTTCCGTTTAGCCAATATAGTATCTTACTATACCACTATGCACATGATATCCGAGTTGGCAATGCAGTCGAATGTTGTACCGTTATGCACCTCGAAGTGTGTCCACTCTGTCAATGACATCCAAAGCTTTCATCCGGTCAATGTCAAAGTCGATCACTGGAACAGAAGACGGTCTCCTGATAGGAAAGGGGTCTTTCCTGGTTTCACTTATTGGCGAATGGCTACTGCTCTTACTTAACCTGGGGTACTTGCTCAACCTTGTTTTTGCAGTATCAAATTCTTGAGACTTGCTTATCCCTGGAATTAGTTTTCTCTTGCTTACATCACGAAGCATTGCTTGGTCTTCAACCGTTAACAGGGAA…	TACTATACCATCTATGCACCATGATATCCGAGTTGGGCAATGCAGTCGAATGTTGTACCGTTATGCACCTCGAAGTGTGTCCACTCTGTCATGACATCCAAAGCTTTCATCCCGGTCAATGTCAAAGTCGATCACTGGAACAGAAGACGGTCTCTGATAGGAAAGGGGTCTTTCCTGGTTTCACTTATTGGCGAATGGCTACTGCTCTTACTTAACCTGGGGTACTTGCTCAACCTTGTTTTTGCAGTATCAAATTCTTGAGACTTGCTTATCCCTGGAATTAGTTTTCTCTTGCTTACATCACGAAGCATTGCTTGGTCTTCAACCGTTAACAGGGAACATGGAGAGCTTGGTTTGTGGGTAGAGAACTGAATCAACTTTTGATTAGGGGAACGGATT…
NIB_RP1_hgx4849v1_pB27_A-46	Nicotiana benthamiana - Homolog of LOC107783010 (Nicotiana tabacum)	Glycine dehydrogenase [decarboxylating]	A	-1	2054	GGGAACTGAAGGTGAAATCTTGGACTATGGGGAGTTTATTAAGAATGCACATGCTCATGGAGTGAAGGTTGTTATGGCATCAGATCTTTTGGCATTGACAATGTTGAAACCTCCTGGTGAATTTGGAGCAGATATTGTTGTTGGTTCTGCTCAGAGGTTTGGAGTGCCTATGGGTTATGGAGGCCCTCATGCGGCTTTCTTGGCAACTTCTCAAGAATACAAGAGAATGATGCCTGGAAGAATTATTGGTGTCAGTGTTGATTCTTCAGGGAAACCTGCTCTGCGTATGGCAATGCAAACCAGGGAACAACACATCCGCAGAGACAAGGCTACAAGCAACATTTGTATTTTTTTAGGCCTTGCTTGCGAACATGGCTGCCACGTATGCAGTCTATCATG…	CTTACAAGTCCCGGCTTTATCGGTGCTGATGTTTGTCATCTAAATCTACATAAGACATTCTGCATTCCCCATGGTGGAGGAGGTCCTGGAATGGGCCCCATTGGTGTGAAGAAGCACCTTGCACCATTTTTGCCATCACACCCTGTGGTTCCAACTGGAGGAATCCCATCCCCCGACAAGAGTGAGCCACTTGGTACTATTTCTGCAGCACCCTGGGGTTCAGCACTTATTTTGCCGATTTCATATACCTACATTGCGATGATGGGGTCTAAGGGACTTACAGATGCATCAAAGATAGCTATCCTCAATGCAAACTACATGGCTAAGCGTTTGGAGAAGCATAAAAACAGTTCTCTTCCGAGGTGTCAATGGAACATGTGCCCACGAGTTTATCATTGA…
NIB_RP1_hgx4849v1_pB27_A-64	Nicotiana benthamiana - Homolog of LOC107783010 (Nicotiana tabacum)		A	102	2122	GTTGAAACCTCCTGGTGAATTTGGAGCAGATATTGTTGTTGGTTCTGCTCAGAGGTTTGGAGTGCCTATGGGTTATGGAGGCCCTCATGCGGCTTTCTTGGCAACTTCTCAAGAATACAAGAGAATGATGCCGGGAAGAATTATTGGTGTCAGTGTTGATTCTTCAGGGAAACCTGCTCTGCGTATGGCAATGCAAACAAGGGAACAACACATCCGCAGAGACAAGGCTACAAGCAACATTTGTACAGCACAGGCCTTGCTTGCGAACATGGCTGCCATGTATGCAGTCTATCATGGACCGGAGGGGCTAAAAACCATTGCCCAACGTGTTCATGGTCTTGCCGGAACACTTGCTGCTGGGCTCAAAAAGCTAGGAACGGTAGAAGTTCAGGATCTTCC…	GAGAAGAGCGCTGCGCAATTTGTACTACACCCTGTGGTTCCCATTGAGAGTTCATTCCCGCAAGAGTAGCCCTGGTACTATTCTCGCGCTCCTGGTTCAGCTCTTATTTGCCGATTCAATACTACATGCGGAGAAGGGTCTAAGGACTTACAGAGCATTCAAGAAAGTTTTCCTAAATGCGACTTACATGCTAAGCGTTTGGAGAAAGCAATTACCCAGTTTTTTTCCGAAGGGGTCAAATGGAACATGGTGCCCACGAATTTTTACAATTGACTGAGGGGGCTTTAAGGAATAACTGCTGGAATAAGAACCCTGAAGAATGTTGCTAAACGTTCTTATAGACTATGGATTCCCATGGACCTACAATGTTCTTGGCCAGTTCCTGGTACACTTATGATT…
NIB_RP1_hgx4849v1_pB27_A-83	Nicotiana benthamiana - Homolog of LOC107783010 (Nicotiana tabacum)		A	156	2051	GTTTGGAGTGCCTATGGGTTATGGAGGCCCTCATGCGGCTTTCTTGGCAACTTCTCAAGAATACAAGAGAATGATGCCGGGAAGAATTATTGGTGTCAGTGTTGATTCTTCAGGGAAACCTGCTCTGCGTATGGCAATGCAAACAAGGGAACAACACATCCGCAGAGACAAGGCTACAAGCAACATTTGTACAGCACAGGCCTTGCTTGCGAACATGGCTGCCATGTATGCAGTCTATCATGGACCGGAGGGGCTAAAAACCATTGCCCAACGTGTTCATGGTCTTGCCGGAACACTTGCTGCTGGGCTCAAAAAGCTAGGAACGGTAGAAGTTCAGGATCTTCCATTCTTTGACACTGTGAAGGTTAAGTGTGCTGATGCAAAAGCAATTGCTGATGT…	GGTCCCGGGCTTTAATCGGTGCTGATGTTTGTCATCTAAAATCTAAAATAAGAACATTCTGCATTCCTCATGGTGGAGGAGGTCCTGGAATGGGCCCCATTGGTGTGAAGAAGCACCTTGCACCATTTTTACCATCACACCCTGTGGTTCCAACTGGAGGGATCCCATCCCCCGACAAGAGTGAGCCACTTGGTACTATTTCTGCTGCTCCCTGGGGTTCAGCACTTATTTTGCCGATTTCATATACCTACATTGCGATGATGGGGTCTAAGGGACTTACAGATGCATCAAAGATAGCTATCCTGAATGCGAACTACATGGCTAAGCGTTTGGAGAAGCATTACCCAGTTCTCTTCCGAGGTGTCAATGGAACATGTGCCCACGAGTTTATCATTGACC…
NIB_RP1_hgx4849v1_pB27_A-6	Nicotiana benthamiana - Homolog of LOC107783010 (Nicotiana tabacum)		A	258	2201	TGATTCTTCAGGGAAACCTGCTCTGCGTATGGCAATGCAAACCAGGGAACAACACATCCGCAGAGACAAGGCTACAAGCAACATTTGTACAGCACAGGCCTTGCTTGCGAACATGGCTGCCACGTATGCAGTCTATCATGGACCGGAGGGGCTAAAAACCATTGCCCAACGTGTTCATGGTCTTGCCGGAACACTTGCTGCTGGGCTCAAAAAGCTAGGAACGGTAGAAGTTCAGGATCTTCCATTCTTCGACACTGTGAAGGTTAAGTGTGCTGATGCAAAAGCAATTGCTGATGTTGCTTACAAGAATGAAATTAACTTGAGGGTTGTGGACAACAATACTATAACTGTATTTTTTGATGAAACTACTACCTTAGAAGATGTGGACAATCTATTTAA…	AATTGGGCCCCATTGGGTGTGGAAGAAGCACCTTGCACCATTTTGCCATCACACCCTGTGGTCCAACTGGAGGAATCCCATCCCCGACAAGAGTGAGCCACTTGGTACTATTTCTGCAGCACCGTGGGGTTCAGCACTTATTTTGCCGATTTCATATACCTACATTGCGATGATGGGGTCTAAGGGACTTACAGATGCATCAAAGATAGCTATCCTCAATGCAAACTACATGGCTAAGCGTTTGGAGAAGCATTACCCAGTTCTCTTCCGAGGTGTCAATGGAACATGTGCCCACGAGTTTATCATTGACCTGAGGGGCTTTAAGAATACTGCTGGAATAGAACCTGAAGATGTTGCTAAACGTCTTATAGACTATGGATTCCATGGACCTACAATGTC…
NIB_RP1_hgx4849v1_pB27_A-35	Nicotiana benthamiana - Homolog of LOC107783010 (Nicotiana tabacum)		A	432	2107	TCATGGTCTTGCCGGAACACTTGCTGCTGGGCTCAAAAAGCTAGGAACGGTAGAAGTTCAGGATCTTCCATTCTTCGACACTGTGAAGGTTAAGTGTGCTGATGCAAAAGCAATTGCTGATGTTGCTTACAAGAATGAAATTAACTTGAGGGTTGTGGACAACAATACTATAACTGTAGCTTTTGATGAAACTACTACCTTAGAAGATGTGGACAATCTATTTAAAGTTTTTGCCTTGGGAAAGCCGGTCACGTTCACCGCTCAATCAATTGCACAAGAGGTCGAGAATCTGATTCCTTCTGGACTTGTAAGGGAGACTCCATATTTGACTCACCAAATATTCAACTTTTTTTCATACTGAGCACGAGTTGTTAAGATACCTTCATAAGCTGCAATCAA…	CATTCTGCATTCCCCCATGGTGGAGGAGGTCCTGGAATGGGCCCCATTGGTGTGAAGAAGCACCCTTGCACCATTTTTGCCATCACACCCTGTGGTTCCAACTGGAGGAATCCCATCCCCCGACAAGAGTGAGCCACTTGGTACTATTTCTGCAGCACCCTGGGGTTCAGCACTTATTTTGCCGATTTCATATACCTACATTGCGATGATGGGGTCTAAGGGACTTACAGATGCATCAAAGATAGCTATCCTCAATGCAAACTACATGGCTAAGCGTTTGGAGAAGCATTACCCAGTTCTCTTCCGAGGTGTCAATGGAACATGTGCCCACGAGTTTATCATAAAAAAAGAGGGGCTTTAAGAATACTGCTGGAATAGAACCTGAAGATGTTGCTAAAC…
NIB_RP1_hgx4849v1_pB27_A-12	Nicotiana benthamiana - Homolog of LOC107783010 (Nicotiana tabacum)		A	459	2031	TGGGCTCAAAAAGCTAGGAACGGTAGAAGTTCAGGATCTTCCATTCTTCGACACTGTGAAGGTTAAGTGTGCTGATGCAAAAGCAATTGCTGATGTTGCTTACAAGAATGAAATTAACTTGAGGGTTGTGGACAACAATACTATAACTGTAGCTTTTGATGAAACTACTACCTTAGAAGATGTGGACAATCTATTTAAAGTTTTTGCCTTGGGAAAGCCGGTCACGTTCACCGCTCAATCAATTGCACAAGAGGTCGAGAATCTGATTCCTTCTGGACTTGTAAGGGAGACTCCATATTTGACTCACCAAATATTCAACTCGTACCATACTGAGCACGAGTTGTTAAGATACCTTCATAAGCTGCAATCAAAGGACCTTTCCTTGTGCCATAGCATGAT…	GTCTACATGGATGGAGCTAACATGAATGCTCAGGTTGGTCTACAAGTCCGGCTTATCGTGCTGATGTTTGTCATCTAAATCTACATAAGACATCTGCATTCCCCATGGTGGAGGAGGTCCTGGAATGGGCCCCATTGGTGTGAAGAAGCACCTTGCACCATTTTTGCCATCACACCCTGTGGTTCCAACTGGAGGAATCCCATCCCCCGACAAGAGTGAGCCACTTGGTACTATTTCTGCAGCACCCTGGGGTTCAGCACTTATTTTGCCGATTTCATATACCTACATTGCGATGATGGGGTCTAAGGGACTTACAGATGCATCAAAGATAGCTATCCTCAATGCAAACTACATGGCTAAGCGTTTGGAGAAGCATTACCCAGTTCTCTTCCGAGGTGT…
NIB_RP1_hgx4849v1_pB27_A-5	Nicotiana benthamiana - Homolog of LOC107783010 (Nicotiana tabacum)		A	459	2031	TGGGCTCAAAAAGCTAGGAACGGTAGAAGTTCAGGATCTTCCATTCTTCGACACTGTGAAGGTTAAGTGTGCTGATGCAAAAGCAATTGCTGATGTTGCTTACAAGAATGAAATTAACTTGAGGGTTGTGGACAACAATACTATAACTGTAGCTTTTGATGAAACTACTACCTTAGAAGATGTGGACAATCTATTTAAAGTTTTTGCCTTGGGAAAGCCGGTCACGTTCACCGCTCAATCAATTGCACAAGAGGTCGAGAATCTGATTCCTTCTGGACTTGTAAGGGAGACTCCATATTTGACTCACCAAATATTCAACTCGTACCATACTGAGCACGAGTTGTTAAGATATCTTCATAAGCTGCAATCAAAGGACCTTTCCTTGTGCCATAGCATGAT…	GATTCGATGAGAATATGTTAAGATAATCCATGACAATGTGGTCAGGTCTACATGGATGAGCTAACATGAATGCTCAGGTGTCTACAAGTCCGGCTTTATCGGTGCTGATGTTTGTCATCTAAATCTACATAAGACATTCTGCATTCCCCATGGTGGAGGAGGTCCTGGAATGGGCCCCATTGGTGTGAAGAAGCACCTTGCACCATTTTTGCCATCACACCCTGTGGTTCCAACTGGAGGAATCCCATCCCCCGACAAGAGTGAGCCACTTGGTACTATTTCTGCAGCACCCTGGGGTTCAGCACTTATTTTGCCGATTTCATATACCTACATTGCGATGATGGGGTCTAAGGGACTTACAGATGCATCAAAGATAGCTATCCTCAATGCAAACTACAA…
NIB_RP1_hgx4849v1_pB27_A-33	Nicotiana benthamiana - Homolog of LOC107783010 (Nicotiana tabacum)		A	459	2031	TGGGCTCAAAAAGCTAGGAACGGTAGAAGTTCAGGATCTTCCATTCTTCGACACTGTGAAGGTTAAGTGTGCTGATGCAAAAGCAATTGCTGATGTTGCTTACAAGAATGAAATTAACTTGAGGGTTGTGGACAACAATACTATAACTG	AGGGGCTCACAAGTCCTCCTGTGGGAGAAAACCTCTTCAATTTGCTCTACTGTGTGTTCAAGGGAGACCCCCCCCCCCGACAGAGAGACACTGTATTTTTTCGCGCCCCGGGGTTACACACTTTTTTGCGGATTTATATACCCTACATTGCGAGAGAGGGGGTTTAAGGGGACTCTTACAGATTCGATTCAAAGTTAGTCTTCCCTTCATGCGCAAACAAAAAAGAACAAAAGCGTTTTGGAGGAGAACCTTTAACCCAGGTTCTCTTCCCGAGGGTTGTTCAATGGAGAACAATGGTGGCCCAACGAAGTTTTATTCAATTGACCTTGAGGGGGCTTTAAAGAAATACTGCTGGAATAGAACCTGAAGATGTTGCTAAACGTCTTATAGACTATGGAT…
NIB_RP1_hgx4849v1_pB27_A-4	Nicotiana benthamiana - Homolog of LOC107783010 (Nicotiana tabacum)		A	465	2041	CAAAAAGCTAGGAACGGTAGAAGTTCAGGATCTTCCATTCTTCGACACTGTGAAGGTTAAGTGTGCTGATGCAAAAGCAATTGCTGATGTTGCTTACAAGAATGAAATTAACTTGAGGGTTGTGGACAACAATACTATAACTGTAGCTTTTGATGAAACTACTACCTTAGAAGATGTGGACAATCTATTTAAAGTTTTTGCCTTGGGAAAGCCGGTCACGTTCACCGCTCAATCAATTGCACAAGAGGTCGAGAATCTGATTCCTTCTGGACTTGTAAGGGAGACTCCATATTTGACTCACCAAATATTCAACTCGTACCATACTGAGCACGAGTTGTTAAGATACCTTCATAAGCTGCAATCAAAGGACCTTTCCTTGTGCCATAGCATGATTCCTTT…	TCTACAAGTCCCGCTTTATTCGGTGCTGATGTTTGTCATTCTAATCTACATAAAGACATCTGCATCCCATGTGGAGGAGGTCCTGAATGGGCCCCATGGTGTGAGAGGCACCTTGCACCATTTTGCATCACACCTGTGTCCAACTGGAGGAATCCCATCCCCCGACAAGAGTGAGCCACTTGGTACTATTTCTGCAGCACCTGGGGTTCAGCACTTATTTTGCCGATTTCATATACCTACATTGCGATGATGGGGTCTAAGGGACTTACAGATGCATCAAAGATAGCTATCCTCAATGCAAACTACATGGCTAAGCGTTTGGAGAAGCATTACCCAGTTCTCTTCCGAGGTGTCAATGGAACATGTGCCCACGAGTTTATCATTGACCTGAGGGGCTTT…
NIB_RP1_hgx4849v1_pB27_A-85	Nicotiana benthamiana - Homolog of LOC107783010 (Nicotiana tabacum)		A	498	2041	TCCATTCTTTGACACTGTGAAGGTTAAGTGTGCTGATGCAAAAGCAATTGCTGATGTTGCTTACAAGAATGAAATTAACTTGAGGGTTGTGGACAACAATACTATAACTGTAGCTTTTGATGAAACTACTACCTTAGAAGATGTGGACAATCTATTTAAAGTTTTTGCCTTGGGAAAGCCGGTCACATTCACCGCTCAATCAATTGCACAAGAGGTCGAGAATCTGATTCCTTCTGGACTTGTCAGGGAGACTCCATATTTGACTCACCAAATATTCAACTCGTACCATACTGAGCACGAGTTGCTAAGATACCTTCATAAGCTGCAATCAAAGGATCTTTCCTTGTGCCATAGCATGATTCCTTTGGGATCCTGCACAATGAAATTGAATGCCACAAC…	AGGGTTGGTCTACAAGTCCCGGGCTTTATCGGTGCTGATGTTTGTCATCTAATCTACATAAGACATTCTGCATTCCTCATGGTGGAGGAGGTCCTGGAATGGGCCCCATTGGTGTGAAGAAGCACCTTGCACCATTTTTACCATCACACCCTGTGGTTCCAACTGGAGGGATCCCATCCCCCGACAAGAGTGAGCCACTTGGTACTATTTCTGCTGCTCCCTGGGGTTCAGCACTTATTTTGCCGATTTCATATACCTACATTGCGATGATGGGGTCTAAGGGACTTACAGATGCATCAAAGATAGCTATCCTGAATGCGAACTACATGGCTAAGCGTTTGGAGAAGCATTACCCAGTTCTCTTCCGAGGTGTCAATGGAACATGTGCCCACGAGTTTA…
NIB_RP1_hgx4849v1_pB27_A-72	Nicotiana benthamiana - Homolog of LOC107783010 (Nicotiana tabacum)		A	504	2041	CTTTGACACTGTGAAGGTTAAGTGTGCTGATGCAAAAGCAATTGCTGATGTTGCTTACAAGAATGAAATTAACTTGAGGGTTGTGGACAACAATACTATAACTGTAGCTTTTGATGAAACTACTACCTTAGAAGATGTGGACAATCTATTTAAAGTTTTTGCCTTGGGAAAGCCGGTCACATTCACCGCTCAATCAATTGCACAAGAGGTCGAGAATCTGATTCCTTCTGGACTTGTCAGGGAGACTCCATATTTGACTCACCAAATATTCAACTCGTACCATACTGAGCACGAGTTGCTAAGATACCTTCATAAGCTGCAATCAAAGGATCTTTCCTTGTGCCATAGCATGATTCCTTTGGGATCCTGCACAATGAAATTGAATGCCACAACAGAGAT…	AGCTAACATGAATGCTCAGTTGTCTACAAGTCCGCTTATCGGTGCTGATGTTTGTCATCTAAATCTACATAAGACATTCTGCATCCTCATGGTGGAGGAGGTCTGGAATGGGCCCCATTGGTGTGAAGAAGCACCTTGCACCATTTTTACCATCACACCCTGTGGTTCCAACTGGAGGGATCCCATCCCCCGACAAGAGTGAGCCACTTGGTACTATTTCTGCTGCTCCCTGGGGTTCAGCACTTATTTTGCCGATTTCATATACCTACATTGCGATGATGGGGTCTAAGGGACTTACAGATGCATCAAAGATAGCTATCCTGAATGCGAACTACATGGCTAAGCGTTTGGAGAAGCATTACCCAGTTCTCTTCCGAGGTGTCAATGGAACATGTGCCC…
NIB_RP1_hgx4849v1_pB27_A-88	Nicotiana benthamiana - Homolog of LOC107783010 (Nicotiana tabacum)		A	504	2041	CTTTGACACTGTGAAGGTTAAGTGTGCTGATGCAAAAGCAATTGCTGATGTTGCTTACAAGAATGAAATTAACTTGAGGGTTGTGGACAACAATACTATAACTGTAGCTTTTGATGAAACTACTACCTTAGAAGATGTGGACAATCTATTTAAAGTTTTTGCCTTGGGAAAGCCGGTCACATTCACCGCTCAATCAATTGCACAAGAGGTCGAGAATCTGATTCCTTCTGGACTTGTCAGGGAGACTCCATATTTGACTCACCAAATATTCAACTCGTACCATACTGAGCACGAGTTGCTAAGATACCTTCATAAGCTGCAATCAAAGGATCTTTCCTTGTGCCATAGCATGATTCCTTTGGGATCCTGCACAATGAAATTGAATGCCACAACAGAGAT…	TCAGTGTACATGATGAGCTACATGATGCTCAGTGTCCTACAGTCTGCCTATCGTGCTGATGTTGTCATCTAATCTACATAGACATCTGCATCCTCATGGTGGAGGAGGTCCTGGAATGGGCCCCATTGGTGTGAAGAAGCACCTTGCACCATTTTTACCATCACACCCTGTGGTTCCAACTGGAGGGATCCCATCCCCCGACAAGAGTGAGCCACTTGGTACTATTTCTGCTGCTCCCTGGGGTTCAGCACTTATTTTGCCGATTTCATATACCTACATTGCGATGATGGGGTCTAAGGGACTTACAGATGCATCAAAGATAGCTATCCTGAATGCGAACTACATGGCTAAGCGTTTGGAGAAGCATTACCCAGTTCTCTTCCGAGGTGTCAATGGAAC…
NIB_RP1_hgx4849v1_pB27_A-78	Nicotiana benthamiana - Homolog of LOC107783010 (Nicotiana tabacum)		A	516	2046	GAAGGTTAAGTGTGCTGATGCAAAAGCAATTGCTGATGTTGCTTACAAGAATGAAATTAACTTGAGGGTTGTGGACAACAATACTATAACTGTAGCTTTTGATGAAACTACTACCTTAGAAGATGTGGACAATCTATTTAAAGTTTTTGCCTTGGGAAAGCCGGTCACGTTCACCGCTCAATCAATTGCACAAGAGGTCGAGAATCTGATTCCTTCTGGACTTGTAAGGGAGACTCCATATTTGACTCACCAAATATTCAACTCGTACCATACTGAGCACGAGTTGTTAAGATACCTTCATAAGCTGCAATCAAAGGACCTTTCCTTGTGCCATAGCATGATTCCTTTGTGATCTTGCACAATGAAATTGAATGCCACAACAGAGATGATGCCAGTGAC…	TGTGTCAGGTTCTACATGGATGGAGCTAACATGAATGCTCAGGTTGGTCCTACAAGTCCCGGCTTATCGGTGCTGATGTTTGTCATCTAAATCTACATAAGACATTCTGCATTCCCCATGGTGGAGGAGGTCCTGGAATGGGCCCCATTGGTGTGAAGAAGCACCTTGCACCATTTTTGCCATCACACCCTGTGGTTCCAACTGGAGGAATCCCATCCCCCGACAAGAGTGAGCCACTTGGTACTATTTCTGCAGCACCCTGGGGTTCAGCACTTATTTTGCCGATTTCATATACCTACATTGCGATGATGGGGTCTAAGGGACTTACAGATGCATCAAAGATAGCTATCCTCAATGCAAACTACATGGCTAAGCGTTTGGAGAAGCATTACCCAGTTC…
NIB_RP1_hgx4849v1_pB27_A-1	Nicotiana benthamiana - Homolog of LOC107783010 (Nicotiana tabacum)		A	546	2451	TGCTGATGTTGCTTACAAGAATGAAATTAACTTGAGGGTTGTGGACAACAATACTATAACTGTAGCTTTTGATGAAACTACTACCTTAGAAGATGTGGACAATCTATTTAAAGTTTTTGCCTTGGGAAAGCCGGTCACATTCACCGCTCAATCAATTGCACAAGAGGTCGAGAATCTGATTCCTTCTGGACTTGTCAGGGAGACTCCATATTTGACTCACCAAATATTCAACTCGTACCATACTGAGCACGAGTTGCTAAGATACCTTCATAAGCTGCAATCAAAGGATCTTTCCTTGTGCCATAGCATGATTCCTTTGGGATCCTGCACAATGAAATTGAATGCCACTTTTTGTGATGATGCCAGTGACATGGCCTAACTTCACAAATATTCACCCTT…	TGGAAAAATGGTGCCCACCGAGTTTTTTCATTGACCTGAGGGGCTTTAAGAATACTGCTGGAATAGAACCTGAAGATGTTGCTAAACGTCTTATAGACTATGGATTTCCATGGACCTACAATGTCTTGGCCAGTTCCTGGTACACTTATGATTGAACCTACTGAAAGTGAAAGCAAGGCAGAACTAGACAGGTTTTGTGATGCACTCATCTCCATCAGAGAAGAAATCGCGCAGATTGAGAAAGGGAATGCTGATATTAACAACAATGTTCTTAAGGGGGCTCCTCATCCACCATCAATGCTCATGGCAGATGCATGGGTAAAACCATATTCTCGGGAATATGCTGCATTCCCTGCTCCCTGGCTAAGGAATGCCAAATTCTGGCCAACTACAGCACGA…
NIB_RP1_hgx4849v1_pB27_A-45	Nicotiana benthamiana - Homolog of LOC107783010 (Nicotiana tabacum)		A	561	2460	CAAGAATGAAATTAACTTGAGGGTTGTGGACAACAATACTATAACTGTAGCTTTTGATGAAACTACTACCTTAGAAGATGTGGACAATCTATTTAAAGTTTTTGCCTTGGGAAAGCCGGTCACGTTCACCGCTCAATCAATTGCACAAGAGGTCGAGAATCTGATTCCTTCTGGACTTGTAAGGGAGACTCCATATTTGACTCACCAAATATTCAACTCGTACCATACTGAGCACGAGTTGTTAAGATACCTTCATAAGCTGCAATCAAAGGACCTTTCCTTGTGCCATAGCATGATTCCTTTGGGATCCTGCACAATGAAATTGAATGCCACAACAGAGATGATGCCAGTGACATGGCCTAACTTCACAAATATTCACCCTTTTGCGCCCACCGAACA…	CATTGAACCTGGAGGGGGCTTTTAAGAATACCTGCTTGAAATAGAACCCTGAAGATGTTGCTAACGTCCTTATTAGACTATGGATTCCCATGGGACCTTACAATGTCTTGGCCCAGTTCCTGGTACACTTTATGATTGAACCCTACTGAAAGTGAAAGCAAAGGCGGAACTAGACAGGTATTGTGATGCACTCATCTCCCATCAGAGAAGAAATCGCTCAGATTGAGAAAGGGAATGCTGATATTAACAACAATGTTCTTAAGGGGGCTCCTCATCCACCATCAATGCTCATGGCAGATGCATGGGTAAAACCATATTCTCGGGAATATGCTGCATTCCCTGCTCCCTGGCTAAGGAATGCCAAATTCTGGCCAACTAAAGAAAAGAGTGGACAATGTG…
NIB_RP1_hgx4849v1_pB27_A-10	Nicotiana benthamiana - Homolog of LOC107783010 (Nicotiana tabacum)		A	588	2120	GGACAACAATACTATAACTGTAGCTTTTGATGAAACTACTACCTTAGAAGATGTGGACAATCTATTTAAAGTTTTTGCCTTGGGAAAGCCGGTCACATTCACCGCTCAATCAATTGCACAAGAGGTCGAGAATCTGATTCCTTCTGGACTTGTCAGGGAGACTCCATATTTGACTCACCAAATATTCAACTCGTACCATACTGAGCACGAGTTGCTAAGATACCTTCATAAGCTGCAATCAAAGGATCTTTCCTTGTGCCATAGCATGATTCCTTTGGGATCCTGCACAATGAAATTGAATGCCACAACAGAGATGATGCCAGTGACATGGCCTAACTTCACAAATATTCTTCCTTTTGCGCCCACCGAACAGGCCGCTGGTTATCAGGAAATGTTCAA…	TAGACATTCTGCATTCCTCATGGTGGAGGAAGTCCTGGATGGCCCCATTGATGGAAGAAGCACCTGGCACATTTACCATCACACCCTGTGGTTCCAACTGGAGGGGATCCCCATCCCCCCGACAAGAGTGAGCCACTTGGTACTATTTCTGCTGCTCCTGGGGTTCAGCACTTATTTGCCGATTTCATATACCTACATTGCGATGATGGGGTCTAAGGGACTTACAGATGCATCAAAGATAGCTATCCTGAAATGCGAACTACATGGCTAAGCGTTTGGAGAAGCATTACCCAGTTCTCTTCCGAGGTGTCAATGGAACATGTGCCCACGAGTTTATCATTGACCTGAGGGAAAAAAAGAAATACTGCTGGAATAGAACCTGAAGATGTTGCTAAACGT…
NIB_RP1_hgx4849v1_pB27_A-56	Nicotiana benthamiana - Homolog of LOC107783010 (Nicotiana tabacum)		A	591	2041	CAACAATACTATAACTGTAGCTTTTGATGAAACTACTACCTTAGAAGATGTGGACAATCTATTTAAAGTTTTTGCCTTGGGAAAGCCGGTCACGTTCACCGCTCAATCAATTGCACAAGAGGTCGAGAATCTGATTCCTTCTGGACTTGTAAGGGAGACTCCATATTTGACTCACCAAATATTCAACTCGTACCATACTGAGCACGAGTTGTTAAGATACCTTCATAAGCTGCAATCAAAGGACCTTTCCTTGTGCCATAGCATGATTCCTTTGGGATCCTGCACAATGAAATTGAATGCCACAACAGAGATGATGCCAGTGACATGGCCTAACTTCACAAATATTCACCCTTTTGCGCCCACCGAACAGGCCGCTGGTTATCAGGAAATGTTCAACGA…	GTTCAGGTTCTTAACAATGGATGGAGGCTAACATGAATGCTCAGTTGTCTACAAGTCCTGCTTATCGGTGCTGATGTTTGTCATCTAAATCTACAATAAGAACATTCTGCATTCCCCATGGTGGAAGGAGGTCCTGGAATGGGCCCCATTGGTGTGAAGAAGCACCTTGCACCATTTTTGCCATCACACCCTGTGGTTCCAACTGGAGGAATCCCATCCCCCGACAAGAGTGAGCCACTTGGTACTATTTCTGCAGCACCCTGGGGTTCAGCACTTATTTTGCCGATTTCATATACCTACATTGCGATGATGGGGTCTAAGGGACTTACAGATGCATCAAAGATAGCTATCCTCAATGCAAACTACATGGCTAAGCGTTTGGAGAAGCATTACCCAGTT…
NIB_RP1_hgx4849v1_pB27_A-71	Nicotiana benthamiana - Homolog of LOC107783010 (Nicotiana tabacum)		A	591	2506	CAACAATACTATAACTGTAGCTTTTGATGAAACTACTACCTTAGAAGATGTGGACAATCTATTTAAAGTTTTTGCCTTGGGAAAGCCGGTCACATTCACCGCTCAATCAATTGCACAAGAGGTCGAGAATCTGATTCCTTCTGGACTTGTCAGGGAGACTCCATATTTGACTCACCAAATATTCAACTCGTACCATACTGAGCACGAGTTGCTAAGATACCTTCATAAGCTGCAATCAAAGGATCTTTCCTTGTGCCATAGCATGATTCCTTTGGGATCCTGCACAATGAAATTGAATGCCACAACAGAGATGATGCCAGTGACATGGCCTAACTTCACAAATATTCACCCTTTTGCGCCCACCGAACAGGCCGCTGGTTATCAGGAAATGTTCAAAGA…	CCGTTCTTATAGGACTATGGATTCCCATGGACCTACAATGTTCTTGGCCCAGTTCCTGGTACACTTATGATTGAACCTACTGAAGTGAAAGCAAGGCAGAACTAGACAGGTTTTGTGATGCACTCATCTCCATCAGAGAAAGAAATCGCGCAGATTGAGAAAGGGAATGCTGATATTAACAACAATGTTCTTAAGGGGGCTCCTCATCCACCATCAATGCTCATGGCAGATGCATGGGTAAAACCATATTCTCGGGAATATGCTGCATTCCCTGCTCCCTGGCTAAGGAATGCCAAATTCTGGCCAACTACAGCACGAGTGGACAATGTGTATGGAGATCGCAACCTGATCTGCACCCTTCTTCCAGTATCCCAAATGGTGGAAGAAGAAGCTGCAGCA…
NIB_RP1_hgx4849v1_pB27_A-62	Nicotiana benthamiana - Homolog of LOC107783010 (Nicotiana tabacum)		A	606	2300	TGTAGCTTTTGATGAAACTACTACCTTAGAAGATGTGGACAATCTATTTAAAGTTTTTGCCTTGGGAAAGCCGGTCACGTTCACCGCTCAATCAATTGCACAAGAGGTCGAGAATCTGATTCCTTCTGGACTTGTAAGGGAGACTCCATATTTGACTCACCAAATATTCAACTCGTACCATACTGAGCACGAGTTGTTAAGATACCTTCATAAGCTGCAATCAAAGGACCTTTCCTTGTGCCATAGCATGATTCCTTTGGGATCCTGCACAATGAAATTGAATGCCACAACAGAGATGATGCCAGTGACATGGCCTAACTTCACAAATATTCACCCTTTTGCGCCCACCGAACAGGCCGCTGGTTATCAGGAAATGTTCAACGATTTGGGTGACCTATT…	TGCAGCACCCTGGGGTTCAGCACTTATTTTTGCCCGATTTCATATACCTACATTGCGATGATGGGGTCTAAGGGACTTACAGATGCATCAAAGATAGCTATCCTCAATGCAAACTACATGGCTAAGCGTTTGGAGAAGCATTACCCAGTTCTCTTCCGAGGTGTCAATGGAACATGTGCCCACGAGTTTATCATTGACCTGAGGGGCTTTAAGAATACTGCTGGAATAGAACCTGAAGATGTTGCTAAACGTCTTATAGACTATGGATTCCATGGACCTACAATGTCTTGGCCAGTTCCTGGTACACTTATGATTGAACCTACTGAAAGTGAAAGCAAGGCGGAACTAGACAGGTATTGTGATGCACTCATCTCCATCAGAGAAGAAATCGCTCAGATT…
NIB_RP1_hgx4849v1_pB27_A-82	Nicotiana benthamiana - Homolog of LOC107783010 (Nicotiana tabacum)		A	609	2125	AGCTTTTGATGAAACTACTACCTTAGAAGATGTGGACAATCTATTTAAAGTTTTTGCCTTGGGAAAGCCGGTCACGTTCACCGCTCAATCAATTGCACAAGAGGTCGAGAATCTGATTCCTTCTGGACTTGTAAGGGAGACTCCATATTTGACTCACCAAATATTCAACTCGTACCATACTGAGCACGAGTTGTTAAGATACCTTCATAAGCTGCAATCAAAGGACCTTTCCTTGTGCCATAGCATGATTCCTTTGGGATCCTGCACAATGAAATTGAATGCCACAACAGAGATGATGCCAGTGACATGGCCTAACTTCACAAATATTCACCCTTTTGCGCCCACCTAACTGGTCGCTGGTTATCAGGAAATGTTCAACGATTTGGGTGACCTATTGTG…	TCCTTGGAATGGGCCCCCATTGGTGGTGAAGAAGCACCTTGCACCATTTTTGCCATCACACCCTGTGGTTCCAACTGGAGGAATCCCATCCCCCGACAAGAGTGAGCCACTTGGTACTATTTCTGCAGCACCCTGGGGTTCAGCACTTATTTTGCCGATTTCATATACCTACATTGCGATGATGGGGTCTAAGGGACTTACAGATGCATCAAAGATAGCTATCCTCAATGCAAACTACATGGCTAAGCGTTTGGAGAAGCATTACCCAGTTCTCTTCCGAGGTGTCAATGGAACATGTGCCCACGAGTTTATCATTGACCTGAGGGGCTTTAAGAATACTGCTGGAATAGAACCTGAAGATGTTGCTAAACGTCTTATAGACTATGGATTCCATGGACC…
NIB_RP1_hgx4849v1_pB27_A-2	Nicotiana benthamiana - Homolog of LOC107783010 (Nicotiana tabacum)		A	612	2123	TTTTGATGAAACTACTACCTTAGAAGATGTGGACAATCTATTTAAAGTTTTTGCCTTGGGAAAGCCGGTCACGTTCACCGCTCAATCAATTGCACAAGAGGTCGAGAATCTGATTCCTTCTGGACTTGTAAGGGAGACTCCATATTTGACTCACCAAATATTCAACTCGTACCATACTGAGCACGAGTTGTTAAGATACCTTCATAAGCTGCAATCAAAGGACCTTTCCTTGTGCCATAGCATGATTCCTTTGGGATCCTGCACAATGAAATTGAATGCCACAACAGAGATGATGCCAGTGACATGGCCTAACTTCACAAATATTCACCCTTTTGCGCCCACCGAACAGGCCGCTGGTTATCAGGAAATGTTCAACGATTTGGGTGACCTATTGTGTAC…	TCTACCCATAAAGACATTCTGCATTTCCCCATGGTGAGGAGGTCCTGGAATGGGCCCCATGTGTGAAGAAGCACCCTGCACCATTTTTGCCATCACACCTGTGGTTCCAACTGGAGGAATCCCATCCCCCCGACAAGAGTGAGCACCTTGGTACTATTTCTGCAGCACCTGGGGGTTCAGCACTTATTTTGCCGATTTCATATACCTACATTGCGATGATGGGGTCTAAGGGACTTACAGATGCATCAAAGATAGCTATCCTCAATGCAAACTACATGGCTAAGCGTTTGGAGAAGCATTACCCAGTTCTCTTCCGAGGTGTCAATGGAACATGTGCCCACGAGTTTATCATTGACCTGAGGGGCTTTAAGAATACTGCTGGAATAGAACCTGAAGATG…
NIB_RP1_hgx4849v1_pB27_A-15	Nicotiana benthamiana - Homolog of LOC107783010 (Nicotiana tabacum)		A	612	2453	TTTTGATGAAACTACTACCTTAGAAGATGTGGACAATCTATTTAAAGTTTTTGCCTTGGGAAAGCCGGTCACGTTCACCGCTCAATCAATTGCACAAGAGGTCGAGAATCTGATTCCTTCTGGACTTGTAAGGGAGACTCCATATTTGACTCACCAAATATTCAACTCGTACCATACTGAGCACGAGTTGTTAAGATACCTTCATAAGCTGCAATCAAAGGACCTTTCCTTGTGCCATAGCATGATTCCTTTGGGATCCTGCACAATGAAATTGAATGCCACAACAGAGATGATGCCAGTGACATGGCCTAACTTCACAAATATTCACCCTTTTGCGCCCACCGAACAGTTTTTTTGGTTTTCAGGAAATGTTCAACGATTTGGGTGACCTATTGTGTA…	GAGTGTTCAATGGAACATTGTGCCACGAGCTTATCATGACTGAGGGCTTAAGAATACTGCTGAATAGAACTGAGATGTGCTAAACGTCTTATAGACTATGGATTCCATGGACCTACAATGTCTTGGCCAGTTTCTGGTACACTTATGATTGAACCTACTGAAAGTGAAAGCAAGGCGGAACTAGACAGGTATTGTGATGCACTCATCTCCATCAGAGAAGAAATCGCTCAGATTGAGAAAGGGAATGCTGATATTAACAACAATGTTCTTAAGGGGGCTCCTCATCCACCATCAATGCTCATGGCAGATGCATGGGTAAAACCATATTCTCGGGAATATGCTGCATTCCCTGCTCCCTGGCTAAGGAATGCCAAATTCTGGCCAACTACAGCACGAGTG…
NIB_RP1_hgx4849v1_pB27_A-65	Nicotiana benthamiana - Homolog of LOC107783010 (Nicotiana tabacum)		A	612	2453	TTTTGATGAAACTACTACCTAAGAAGATGTGGACAATCTATTTAAAGTTTTTGCCTTGGGAAAGCCGGTCACGTTCACCGCTCAATCAATTGCACAAGAGGTCGAGAATCTGATTCCTTCTGGACTTGTAAGGGAGACTCCATATTTGACTCACCAAATATTCAACTCGTACCATACTGAGCACGAGTTGTTAAGATACCTTCATAAGCTGCAATCAAAGGACCTTTCCTTGTGCCATAGCATGATTCCTTTGGGATCCTGCACAATGAAATTGAATGCCACAACAGAGATGATGCCAGTGACATGGCCTAACTTCACAAATATTCACCCTTTTGCGCCCACCGAACAGTTTTTTTGGTTATCAGGAAATGTTCAACGATTTGGGTGACCTATTGTGTA…	CGTGTGTGTGTGACCCCCCCTCAAAAAGAAAAGAAACAACGCGGGGGGGGGACACACACACAGCGGGTGTTTTTGTGGAGACACCTTTTTCCTCTCCACGAGAGAAGAGAATTTTTTTTTATTTTTTAAAAAAAGGGAATTTTTTTTTTTTTTAACCCACAATTTTTTTTTAAGGGGGGGTCTTTTTTTCCCCCCACAAAATTTTTTAGGGGGAAAGCCCTGGTTAAAAACCCCCTTTTTTTTGGGGGAAAATTGGGGCATTTCCCCGGCTTCCGGGGAAAAGGGAAAACCCCAAATTTTGGGGAAAATTAAAGGGAGGGGGGGGGGCCAAATGGGTTAGGGGGGTTCCCACCCCTGATTTTGCCCCCCTTTTTTTCCCAGTTTTTCCAAATGGGGGGG…
NIB_RP1_hgx4849v1_pB27_A-21	Nicotiana benthamiana - Homolog of LOC107783010 (Nicotiana tabacum)		A	669	2286	GGGAAAGCCGGTCACATTCACAGCTCAATCAATTGCACAAGAGGTCGAGAATCTGATTCCTTCTGGACTTGTCAGGGAGACTCCATATTTGACTCACCAAATATTCAACTCGTACCATACTGAGCACGAGTTGCTAAGATACCTTCATAAGCTGCAATCAAAGGATCTTTCCTTGTGCCATAGCATGATTCCTTTGGGATCCTGCACAATGAAATTGAATGCCACAACAGAGATGATGCCAGTGACATGGCCTAACTTCACAAATATTCACCCTTTTGCGCCCACCGAACAGGCCGCTGGTTATCAGGAAATGTTCAAAGATTTGGGTGACCTATTGTGTACAATTATTGTTTTTTGATTCCTTCTCCTTGCAGCCTAATGCTGGTGCTGCTGGAGAAT…	CCGGGAGGTTTCAGGCAACTTTATTTTGTGCGCGATTTTCAATATACCTAACATTGGCGATGATGGGGGTCTAAGGGACTTACAGATGCATCAAAGATAGCTATCCTGAATGCGAACTACATGGCTAAGCGTTTTGGAGAAGCATTACCCAGTTTCTCTTCCGAGGGTGTCAATGGAACATGTGCCCACGAGTTTATCATTGACCTGAGGGGGCTTTAAGAATACTGCTGGAATAGAACCTGAAGATGTTGCTAAACGTCTTATAGACTATGGATTCCATGGACCTACAATGTCTTGGCCAGTTCCTGGTACACTTATGATTGAACCTACTGAAAGTGAAAGCAAGGCAGAACTAGACAGGTTTTGTGATGCACTCAACAAAAAACAGAGAAGAAATCG…
NIB_RP1_hgx4849v1_pB27_A-9	Nicotiana benthamiana - Homolog of LOC107783010 (Nicotiana tabacum)		A	675	2302	GCCGGTCACATTCACCGCTCAAACAATTGCACAAGAGGTCGAGAATCTGATTCCTTCTGGACTTGTCAGGGAGACTCCATATTTGACTCACCAAATATTCAACTCGTACCATACTGAGCACGAGTTGCTAAGATACCTTCATAAGCTGCAATCAAAGGATCTTTCCTTGTGCCATAGCATGATTCCTTTGGGATCCTGCACAATGAAATTGAATGCCACAACAGAGATGATGCCAGTGACATGGCCTAACTTCACAAATATTCACCCTTTTGCGCCCACCGAACAGGCCGCTGGTTATCAGGAAATGTTCAAAGATTTGGGTGACCTATTGTGTACAATTACAGGTTTTTTATTTTCTTTTTCCTTGCAGCCTAATGCTGGTGCTGCTGGAGAATATGC…	AATTTCATATACCCTAACATTGCGAATGATGGGGTCTAAGGGAACTTACAGATGCATTCAAAGATAGCTATTCCTGAATGCGAACTACATGGCTAAGCGTTTGGAGAAGCATTACCCAGTTTCTTCTTCCCGAGGGTGTCAATGGAACATGTGCCCCACGAGTTTATCCATTGACCTGAGGGGGCTTTAAGAAATACTGCTGGAATAGAACCTGAAGATGTTGCTAAACGTCTTATAGACTATGGATTCCATGGACCTACAATGTCTTGGCCAGTTCCTGGTACACTTATGATTGAACCTACTGAAAGTGAAAGCAAGGCAGAACTAGACAGGTTTTGTGATGCACTCATCTCCATCAGAGAAGAAATAAAAAAAGATTGAGAAAGGGAATGCTGATAT…
NIB_RP1_hgx4849v1_pB27_A-58	Nicotiana benthamiana - Homolog of LOC107783010 (Nicotiana tabacum)		A	675	2025	GCCGGTCACGTTCACCGCTCAATCAATTGCACAAGAGGTCGAGAATCTGATTCCTTCTGGACTTGTAAGGGAGACTCCATATTTGACTCACCAAATATTCAACTCGTACCATACTGAGCACGAGTTGTTAAGATACCTTCATAAGCTGCAATCAAAGGACCTTTCCTTGTGCCATAGCATGATTCCTTTGGGATCCTGCACAATGAAATTGAATGCCACAACAGAGATGATGCCAGTGACATGGCCTAACTTCACAAATATTCACCCTTTTGCGCCCACCGAACAGGCCGCTGGTTATCAGGAAATGTTCAACGATTTGGGTGACCTATTGTGTACAATTACAGGTTTTGATTCTTTCTCCTTGCAGCCTAATGCTGGTGCTGCTGGAGAATATGCTGG…	TGGAGCTAACATGAATGCTCAGGTTGGTCTTACAAGTCCCGGCTTTATCGGTGCTGATGTTTGTCATCTAAATCTACATAAGACATTCTGCATTCCCCATGGTGGAGGAGGTCCTGGAATGGGCCCCATTGGTGTGAAGAAGCACCTTGCACCATTTTTGCCATCACACCCTGTGGTTCCAACTGGAGGAATCCCATCCCCCGACAAGAGTGAGCCACTTGGTACTATTTCTGCAGCACCCTGGGGTTCAGCACTTATTTTGCCGATTTCATATACCTACATTGCGATGATGGGGTCTAAGGGACTTACAGATGCATCAAAGATAGCTATCCTCAATGCAAACTACATGGCTAAGCGTTTGGAGAAGCATTACCCAGTTCTCTTCCGAGGTGTCAATGG…
NIB_RP1_hgx4849v1_pB27_A-93	Nicotiana benthamiana - Homolog of LOC107783010 (Nicotiana tabacum)		A	675	2025	GCCGGTCACGTTCACCGCTCAATCAATTGCACAAGAGGTCGAGAATCTGATTCCTTCTGGACTTGTAAGGGAGACTCCATATTTGACTCACCAAATATTCAACTCGTACCATACTGAGCACGAGTTGTTAAGATACCTTCATAAGCTGCAATCAAAGGACCTTTCCTTGTGCCATAGCATGATTCCTTTGGGATCCTGCACAATGAAATTGAATGCCACAACAGAGATGATGCCAGTGACATGGCCTAACTTCACAAATATTCACCCTTTTGCGCCCACCGAACAGGCCGCTGGTTATCAGGAAATGTTCAACGATTTGGGTGACCTATTGTGTACAATTACAGGTTTTGATTCCTTCTCCTTGCAGCCTAATGCTGGTGCTGCTGGAGAATATGCTGG…	AGGTCTTAACAATGGATGGAGCTAACATGAATGCTCAGTGTCTACAAGTCCTGCTTATCGTGCTGATGTTGTCATCTAAATCTACATAAGACATTCTGCATTCCCCATGTGAGAGGTCCTGGAATGGGCCCCATTGGTGTGAAGAAGCACCTTGCACCATTTTTGCCATCACACCCTGTGGTTCCAACTGGAGGAATCCCATCCCCCGACAAGAGTGAGCCACTTGGTACTATTTCTGCAGCACCCTGGGGTTCAGCACTTATTTTGCCGATTTCATATACCTACATTGCGATGATGGGGTCTAAGGGACTTACAGATGCATCAAAGATAGCTATCCTCAATGCAAACTACATGGCTAAGCGTTTGGAGAAGCATTACCCAGTTCTCTTCCGAGGTGTC…
NIB_RP1_hgx4849v1_pB27_A-8	Nicotiana benthamiana - Homolog of LOC107783010 (Nicotiana tabacum)		A	675	2226	GCCGGTCACATTCACCGCTCAATCAATTGCACAAGAGGTCGAGAATCTGATTCCTTCTGGACTTGTCAGGGAGACTCCATATTTGACTCACCAAATATTCAACTCGTACCATACTGAGCACGAGTTGCTAAGATACCTTCATAAGCTGCAATCAAAGGATCTTTCCTTGTGCCATAGCATGATTCCTTTGGGATCCTGCACAATGAAATTGAATGCCACAACAGAGATGATGCCAGTGACATGGCCTAACTTCACAAATATTCACCCTTTTGCGCCCACCGAACAGGCCGCTGGTTATCAGGAAATGTTCAAAGATTTGGGTGACCTATTGTGTACAATTACAGGTTTTGATTCTTTCTCCTTGCAGCCTAATGCTGGTGCTGCTGGAGAATATGCTGG…	ATCAACCCCAAAAAGAGAAACTACAGGGGCTAAGGGGTTCTGGAGAAGCCCTACCCCATTTTTTTTCCCGAGGAGTCAAAAGAAACGAGGGCACCACGGCGTTTATTCATTCCCCTGAGGGGCTTTATACAATTACGCTGGATTACAACCCTGAAAGATGTTCCTAACCGTCTTATAGACTATGAATTCCAATGGACCTACAAAGGTCCTTGCCCAGTTCCTGGTACACTTTGGGTTGTCCCTACTGAAAGTGAAAAGCAAGGCAGACCTAGACAGGGTTTGTGATGCACTCATCTCCATCAGAGAAGAAATCGCCCAGATTGAGAAAGGGAATGCTGATATTAACAACAATGTTCTTAAGGGGGCTCCTCATCCACCATCAATGCTCATGGCAGATGC…
NIB_RP1_hgx4849v1_pB27_A-92	Nicotiana benthamiana - Homolog of LOC107783010 (Nicotiana tabacum)		A	675	2048	GCCGGTCACATTCACCGCTCAATCAATTGCACAAGAGGTCGAGAATCTGATTCCTTCTGGACTTGTCAGGGAGACTCCATATTTGACTCACCAAATATTCAACTCGTACCATACTGAGCACGAGTTGCTAAGATACCTTCATAAGCTGCAATCAAAGGATCTTTCCTTGTGCCATAGCATGATTCCTTTGGGATCCTGCACAATGAAATTGAATGCCACAACAGAGATGATGCCAGTGACATGGCCTAACTTCACAAATATTCACCCTTTTGCGCCCACCGAACAGGCCGCTGGTTATCAGGAAATGTTCAAAGATTTGGGTGACCTATTGTGTACAATTACAGGTTTTGATTCCTTCTCCTTGCAGCCTAATGCTGGTGCTGCTGGAGAATATGCTGG…	CAGTTGTCTACAAGTCCCGCTTTATCGTGCTGATGTTTGTCATCTAAATCTACATAGACATCTGCATCTCATGTGAGAGTCCTGAATGGGCCCCATTGTGTGAAGAAGCACCTTGCACCATTTTTACCATCACACCTGTGGTTCCAACTGGAGGGATCCCATCCCCCGACAAGAGTGAGCCACTTGGTACTATTTCTGCTGCTCCCTGGGGTTCAGCACTTATTTTGCCGATTTCATATACCTACATTGCGATGATGGGGTCTAAGGGACTTACAGATGCATCAAAGATAGCTATCCTGAATGCGAACTACATGGCTAAGCGTTTGGAGAAGCATTACCCAGTTCTCTTCCGAGGTGTCAATGGAACATGTGCCCACGAGTTTATCATTGACCTGAGGG…
NIB_RP1_hgx4849v1_pB27_A-24	Nicotiana benthamiana - Homolog of LOC107783010 (Nicotiana tabacum)		A	714	2309	CGAGAATCTGATTCCTTCTGGACTTGTCAGGGAGACTCCATATTTGACTCACCAAATATTCAACTCGTACCATACTGAGCACGAGTTGCTAAGATACCTTCATAAGCTGCAATCAAAGGATCTTTCCTTGTGCCATAGCATGATTCCTTTGGGATCCTGCACAATGAAATTGAATGCCACAACAGAGATGATGCCAGTGACATGGCCTAACTTCACAAATATTCACCCTTTTGCGCCCACCGAACAGGCCGCTGGTTATCAGGAAATGTTCAAAGATTTGGGTGACCTATTGTGTACAATTACAGGTTTTGATTCCTTCTCCTTGCAGCCTAATGCTGGTGCTGCTGGAGAATATGCTGGGCTGATGGTTATTCTTGCCTATCATGTGGCGAGGGGTGA…	CTTCAGCCACTTATTTGCCCGATTCATATACCCTACATGCGATGATTGGGTTCTAAGGGACTTACAGATGCATCAAAGAATAGCTATTCCTGAATGCGAACTACATGGCTAAGCGTTTGGAGAAGCATTACCCAGTTCTCTCCCGAGGTGTCAATGGAACATGTGCCCACGAGTTTATCATTGACCTGAGGGGCTTTAAGAATACTGCTGGAATAGAACTGAAGATGTTGCTAAACGTCTTATAGACTATGGATTCCATGGACCTACAATGTCTTGGCCAGTTCCTGGTACACTTATGATTGAACCTACTGAAAGTGAAAGCAAGGCAGAACTAGACAGGTTTTGTGATGCACTCATCTCCATCAGAGAAGAAATCGCGCAGATTGAGAAAGGGAATGC…
NIB_RP1_hgx4849v1_pB27_A-54	Nicotiana benthamiana - Homolog of LOC107783010 (Nicotiana tabacum)		A	744	2019	GGAGACTCCATATTTGACTCACCAAATATTCAACTCGTACCATACTGAGCACGAGTTGTTAAGATACCTTCATAAGCTGCAATCAAAGGACCTTTCCTTGTGCCATAGCATGATTCCTTTGGGATCCTGCACAATGAAATTGAATGCCACAACAGAGATGATGCCAGTGACATGGCCTAACTTCACAAATATTCACCCTTTTGCGCCCACCGAACAGGCCGCTGGTTATCAGGAAATGTTCAACGATTTGGGTGACCTATTGTGTACAATTACAGGTTTTGATTCCTTCTCCTTGCAGCCTAATGCTGGTGCTGCTGGAGAATATGCTGGGCTGATGGTTATTCTTGCCTATCTTATGGCGAGGGGTGACCATCACCGCAATGTGTGCATCATTCCTGT…	TCGATGAGATATGTAAGATAATCCATGACAATGGTGGTCAGGTCTACATGGATGGAGCTAACATGAATGCTCAGTGTCTACAAGTCCGGCTTTATCGGTGCTGATGTTTGTCATCTAAATCTACATAAGACATTCTGCATTCCCCATGGTGGAGGAGGTCCTGGAATGGGCCCCATTGGTGTGAAGAAGCACCTTGCACCATTTTTGCCATCACACCCTGTGGTTCCAACTGGAGGAATCCCATCCCCCGACAAGAGTGAGCCACTTGGTACTATTTCTGCAGCACCCTGGGGTTCAGCACTTATTTTGCCGATTTCATATACCTACATTGCGATGATGGGGTCTAAGGGACTTACAGATGCATCAAAGATAGCTATCCTCAATGCAAACTACATGGCT…
NIB_RP1_hgx4849v1_pB27_A-91	Nicotiana benthamiana - Homolog of LOC107783010 (Nicotiana tabacum)		A	753	2167	ATATTTGACTCACCAAATATTCAACTCGTACCATACTGAGCACGAGTTGTTAAGATACCTTCATAAGCTGCAATCAAAGGACCTTTCCTTGTGCCATAGCATGATTCCTTTGGGATCCTGCACAATGAAATTGAATGCCACAACAGAGATGATGCCAGTGACATGGCCTAACTTCACAAATATTCACCCTTTTGCGCCCACCGAACAGGCCGCTGGTTATCAGGAAATGTTCAACGATTTGGGTGACCTATTGTGTACAATTACAGGTTTTGATTCCTTCTCCTTGCAGCCTAATGCTGGTGCTGCTGGAGAATATGCTGGGCTGATGGTTATTCTTGCCTATCATATGGCGAGGGGTGACCATCACCGCAATGTGTGCATCATTCCTGTGTCAGCTCA…	GAGGTCCCTGGAAATGGGCCCCCATTGGTGTGGAAGAAGCACCTTGCACCATTTTTGCCCATCACACCCTGTGGTTCCCAACTGGAGGAATCCCATCCCCCGACAAGAGTGAGCCACTTGGTACTATTTCTGCAGCACCCTGGGGTTCAGCACTTATTTTGCCGATTTCATATACCTACATTGCGATGATGGGGTCTAAGGGACTTACAGATGCATCAAAGATAGCTATCCTCAATGCAAACTACATGGCTAAGCGTTTGGAGAAGCATTACCCAGTTCTCTTCCGAGGTGTCAATGGAACATGTGCCCACGAGTTTATCATTGACCTGAGGGGCTTTAAGAATACTGCTGGAATAGAACCTGAAGATGTTGCTAAACGTCTTATAGACTATGGATTCC…
NIB_RP1_hgx4849v1_pB27_A-30	Nicotiana benthamiana - Homolog of LOC107783010 (Nicotiana tabacum)		A	759	2451	GACTCACCAAATATTCAACTCGTACCATACTGAGCACGAGTTGTTAAGATACCTTCATAAGCTGCAATCAAAGGACCTTTCCTTGTGCCATAGCATGATTCCTTTGGGATCCTGCACAATGAAATTGAATGCCACAACAGAGATGATGCCAGTGACATGGCCTAACTTCACAAATATTCACCCTTTTGCGCCCACCGAACAGGCCGCTGGTTATCAGGAAATGTTCAACGATTTGGGTGACCTATTGTGTACAATTACAGGTTTTGATTCCTTCTCCTTGCAGCCTAATGCTGGTGCTGCTGGAGAATATGCTGGGCTGATGGTTATTCTTGCCTATCATATGGCGAGGTGTTTTTCTTCACCGCAATGTGTGCATCATTCCTGTGTCAGCTCATGGAA…	CGAGGGTTTCAATGGAAACATGTGGCCCCACGAGTTTATCATTGACCTGAGGGGCTTAAGAAATACTGCTGAAATAGAACCTGAAGATGTGCTAAACGTCTTATAGACTATGGATTTCCATGGACCTACAATGTCTGGGCCCAGTTCCTGGTACACTTATGATTGAACCTACTGAAAGTGAAAGCAAGGCGGAACTAGACAGGTATTGTGATGCACTCATCTCCATCAGAGAAGAAATCGCTCAGATTTGAGAAAGGGAATGCTGATATTAACAACAATGTTCTTAAGGGGGCTCCTCATCCACCATCAATGCTCATGGCAGATGCATGGGTAAAACCATATTCTCGGGAATATGCTGCATTCCCTGCTCCCTGGCTAAGGAATGCCAAATAAAAAACA…
NIB_RP1_hgx4849v1_pB27_A-22	Nicotiana benthamiana - Homolog of LOC107783010 (Nicotiana tabacum)		A	759	2451	GACTCACCAAATATTCAACTCGTACCATACTGAGCACGAGTTGTTAAGATACCTTCATAAGCTGCAATCAAAGGACCTTTCCTTGTGCCATAGCATGATTCCTTTGGGATCCTGCACAATGAAATTGAATGCCACAACAGAGATGATGCCAGTGACATGGCCTAACTTCACAAATATTCACCCTTTTGCGCCCACCGAACAGGCCGCTGGTTATCAGGAAATGTTCAACGATTTGGGTGACCTATTGTGTACAATTACAGGTTTTGATTCCTTCTCCTTGCAGCCTAATGCTGGTGCTGCTGGAGAATATGCTGGGCTGATGGTTATTCTTGCCTATCATATGGCGAGGGGTGACCATCACCGCAATGTGTGCATCATTCCTGTGTCAGCTCATGGAAC…	ATTACTGCTGGAAATAGAACCTGAAGATGTTGCTAAACGTCTTATAGACTATGGATTTCCATGGACCTACAATGTCTTGGCCCAGTTCCTGGTACACTTATGATTGAACCTACTGAAAGTGAAAGCAAGGCGGAACTAGACAGGTATTGTGATGCACTCATCTCCATCAGAGAAGAAATCGCTCAGATTGAGAAAGGGAATGCTGATATTAACAACAATGTTCTTAAGGGGGCTCCTCATCCACCATCAATGCTCATGGCAGATGCATGGGTAAAACCATATTCTCGGGAATATGCTGCATTCCCTGCTCCCTGGCTAAGGAATGCCAAATTCAAACAAACTACAGCACGAGTGGACAATGTGTATGGAGATCGCAACCTGATCTGCACCCTTCTTCCA…
NIB_RP1_hgx4849v1_pB27_A-73	Nicotiana benthamiana - Homolog of LOC107783010 (Nicotiana tabacum)		A	768	2153	AATATTCAACTCGTACCATACTGAGCACGAGTTGTTAAGATACCTTCATAAGCTGCAATCAAAGGACCTTTCCTTGTGCCATAGCATGATTCCTTTGGGATCCTGCACAATGAAATTGAATGCCACAACAGAGATGATGCCAGTGACATGGCCTAACTTCACAAATATTCACCCTTTTGCGCCCACCGAACAGGCCGCTGGTTATCAGGAAATGTTCAACGATTTGGGTGACCTATTGTGTACAATTACAGGTTTTGATTCCTTCTCCTTGCAGCCTAATGCTGGTGCTGCTGGAGAATATGCTGGGCTGATGGTTATTCTTGCCTATCATATGGCGAGGGGTGACCTTTCTCTTTCAATGTGTGCATCATTCCTGTGTCAGCTCATGGAACAAATCCT…	AATGGGCCCCCATTGGTGTGGAAGAAGCACCTTGCACCATTTTGCCCATCACACCTGTGGTTCCAACTGGAGGAATCCCATCCCCCGACAGAGTGAGCCACTTGGTACTATTTCTGCAGCACCTGGGGTTCAGCACTTATTTTGCCGATTTCATATACCTACATTGCGATGATGGGGTCTAAGGGACTTACAGATGCATCAAAGATAGCTATCCTCAATGCAAACTACATGGCTAAGCGTTTGGAGAAGCATTACCCAGTTCTCTTCCGAGGTGTCAATGGAACATGTGCCCACGAGTTTATCATTGACCTGAGGGGCTTTAAGAATACTGCTGGAATAGAACCTGAAGATGTTGCTAAACGTCTTATAGACTATGGATTCCATGGACCTACAATGTCT…
NIB_RP1_hgx4849v1_pB27_A-20	Nicotiana benthamiana - Homolog of LOC107783010 (Nicotiana tabacum)		A	771	2045	ATTCAACTCGTACCATACTGAGCACGAGTTGTTAAGATACCTTCATAAGCTGCAATCAAAGGACCTTTCCTTGTGCCATAGCATGATTCCTTTGGGATCCTGCACAATGAAATTGAATGCCACAACAGAGATGATGCCAGTGACATGGCCTAACTTCACAAATATTCACCCTTTTGCGCCCACCGAACAGGCCGCTGGTTATCAGGAAATGTTCAACGATTTGGGTGACCTATTGTGTACAATTACAGGTTTTGATTCCTTCTCCTTGCAGCCTAATGCTGGTGCTGCTGGAGAATATGCTGGGCTGATGGTTATTCTTGCCTATCATATGGCGAGGGGTGACCATCACCGCAATGTGTGCATCATTCCTGTGTCAGCTCATGGAACAAATCCTGCAAG…	GAATGGGAGGCTAACAATGAATGCTCAGGGTTGGTCTTACAAGTCCCGGGCCTTATCGGTGCTGATGTTTGTCATCTAAATCTACATAAGACATTCTGCATTCCCCATGGTGGAGGAGGTCCTGGAATGGGCCCCATTGGTGTGAAGAAGCACCTTGCACCATTTTTGCCATCACACCCTGTGGTTCCAACTGGAGGAATCCCATCCCCCGACAAGAGTGAGCCACTTGGTACTATTTCTGCAGCACCCTGGGGTTCAGCACTTATTTTGCCGATTTCATATACCTACATTGCGATGATGGGGTCTAAGGGACTTACAGATGCATCAAAGATAGCTATCCTCAATGCAAACTACATGGCTAAGCGTTTAAAAAAAGCATTACCCAGTTCTCTTCCGAGG…
NIB_RP1_hgx4849v1_pB27_A-79	Nicotiana benthamiana - Homolog of LOC107783010 (Nicotiana tabacum)		A	771	2045	ATTCAACTCGTACCATACTGAGCACGAGTTGTTAAGATACCTTCATAAGCTGCAATCAAAGGACCTTTCCTTGTGCCATAGCATGATTCCTTTGGGATCCTGCACAATGAAATTGAATGCCACAACAGAGATGATGCCAGTGACATGGCCTAACTTCACAAATATTCACCCTTTTGCGCCCACCGAACAGGCCGCTGGTTATCAGGAAATGTTCAACGATTTGGGTGACCTATTGTGTACAATTACAGGTTTTGATTCCTTCTCCTTGCAGCCTAATGCTGGTGCTGCTGGAGAATATGCTGGGCTGATGGTTATTCTTGCCTATCATATGGCGAGGGGTGACCATCTCTTTCTATGTGTGCATCATTCCTGTGTCAGCTCATGGAACAAATCCTGCAA…	TGGTGGTCAGGTCTACATGGATGGAGCTACATGATGCTCAGCTGTCTACAGTCCGGCTCATCGTTGCTGATGTTGTCATCTAAATCTACATAAGACATTCTGCATTCCCCATGGTGGAGGAGGTCCTGGAATGGGCCCCATTGGTGTGAAGAAGCACCTTGCACCATTTTTGCCATCACACCCTGTGGTTCCAACTGGAGGAATCCCATCCCCCGACAAGAGTGAGCCACTTGGTACTATTCTGCAGCACCCTGGGGTTCAGCACTTATTTTGCCGATTTCATATACCTACATTGCGATGATGGGGTCTAAGGGACTTACAGATGCATCAAAGATAGCTATCCTCAATGCAAACTACATGGCTAAGCGTTTGGAGAAGCATTACCCAGTTCTCTTCCGA…
NIB_RP1_hgx4849v1_pB27_A-47	Nicotiana benthamiana - Homolog of LOC107783010 (Nicotiana tabacum)		A	813	No Data	TCATAAGCTGCAATCAAAGGACCTTTCCTTGTGCCATAGCATGATTCCTTTGGGATCCTGCACAATGAAATTGAATGCCACAACAGAGATGATGCCAGTGACATGGCCTAACTTCACAAATATTCACCCTTTTGCGCCCACCGAACAGGCCGCTGGTTATCAGGAAATGTTCAACGATTTGGGTGACCTATTGTGTACAATTACAGGTTTTGATTCCTTCTCCTTGCAGCCTAATGCTGGTGCTGCTGGAGAATATGCTGGGCTGATGGTTATTCTTGCCTATCATATGGCGAGGGGTGACCATCACCGCAATGTGTGCATCATTCCTGTGTCAGCTCATGGAACAAATCCTGCAAGTGCTGCTATGTGTGGGATGAAAATTGTTGCTGTTGGAACTGA…
NIB_RP1_hgx4849v1_pB27_A-16	Nicotiana benthamiana - Homolog of LOC107783010 (Nicotiana tabacum)		A	831	2423	GGACCTTTCCTTGTGCCATAGCATGATTCCTTTGGGATCCTGCACAATGAAATTGAATGCCACAACAGAGATGATGCCAGTGACATGGCCTAACTTCACAAATATTCACCCTTTTGCGCCCACCGAACAGGCCGCTGGTTATCAGGAAATGTTCAACGATTTGGGTGACCTATTGTGTACAATTACAGGTTTTGATTCCTTCTCCTTGCAGCCTAATGCTGGTGCTGCTGGAGAATATGCTGGGCTGATGGTTATTCTTGCCTATCATATGGCGAGGGGTGACCATCACCGCAATGTGTGCATCATTCCTGTGTCAGCTCATGGAACAAATCCTGCAAGTGCTGCTATGTGTGGGATGAAAATTGTTGCTGTTGGAACTGATGCAAAAGGAAACATTAA…	ATGGGCTAAGCGTTTGGAGAAGCATTACCCAGTTCTCTTCCGAGGTGTCAATGAACATGTGCCCACGAGTTTATCATGACTGAGGGGCTTAGATACTGCTGGAATAGAACCTGAAGATGTTGCTAAACGTCTATAGACTATGGATTTCCATGGACCTACAATGTCTTGGCCAGTTCCTGGTACACTTATGATTGAACCTACTGAAAGTGAAAGCAAGGCGGAACTAGACAGGTATTGTGATGCACTCATCTCCATCAGAGAAGAAATCGCTCAGATTGAGAAAGGGAATGCTGATATTAACAACAATGTTCTTAAGGGGGCTCCTCATCCACCATCAATGCTCATGGCAGATGCATGGGTAAAACCATATTCTCGGGAATATGCTGCATTCCAAAAATA…
NIB_RP1_hgx4849v1_pB27_A-95	Nicotiana benthamiana - Homolog of LOC107783010 (Nicotiana tabacum)		A	831	2487	GGACCTTTCCTTGTGCCATAGCATGATTCCTTTGGGATCCTGCACAATGAAATTGAATGCCACAACAGAGATGATGCCAGTGACATGGCCTAACTTCACAAATATTCACCCTTTTGCGCCCACCGAACAGGCCGCTGGTTATCAGGAAATGTTCAACGATTTGGGTGACCTATTGTGTACAATTACAGGTTTTGATTCCTTCTCCTTGCAGCCTAATGCTGGTGCTGCTGGAGAATATGCTGGGCTGATGGTTATTCTTGCCTATCATATGGCGAGGGGTGACCATCACCGCAATGTGTGCATCATTCCTGTGTCAGCTCATGGAACAAATCCTGCAAGTGCTGCTATGTGTGGGATGAAAATTGTTGCTGTTGGAACTGATGCAAAAGGAAACATTAA…	GATGTTGCTAAACGTCCTTATTAGACTATGGATTCCATGGACCTACAATGTCTTGGCCAGTTTCTGGTACACTTATGATTGAACCTACTGAAAGTGAAAGCAAGGCGGAACTAGACAGGTATTGTGATGCACTCATCTCCATCAGAGAAGAAATCGCTCAGATTGAGAAAGGGAATGCTGATATTAACAACAATGTTCTTAAGGGGGCTCCTCATCCACCATCAATGCTCATGGCAGATGCATGGGTAAAACCATATTCTCGGGAATATGCTGCATTCCCTGCTCCCTGGCTAAGGAATGCCAAATTCTGGCCAACTACAGCACGAGTGGACAATGTGTATGGAGATCGCAAACTGATCTGCACCCTTCTTCCAGTATCTCAAATGGTGGAAGAAGAAG…
NIB_RP1_hgx4849v1_pB27_A-43	Nicotiana benthamiana - Homolog of LOC107783010 (Nicotiana tabacum)		A	852	2041	CATGATTCCTTTGGGATCCTGCACAATGAAATTGAATGCCACAACAGAGATGATGCCAGTGACATGGCCTAACTTCACAAATATTCACCCTTTTGCGCCCACCGAACAGGCCGCTGGTTATCAGGAAATGTTCAACGATTTGGGTGACCTATTGTGTACAATTACAGGTTTTGATTCCTTCTCCTTGCAGCCTAATGCTGGTGCTGCTGGAGAATATGCTGGGCTGATTGTTATTCTTGCCTATCATATGGCGAGGGGTGACCATCACCGCAATGTGTGCATCATTCCTGTGTCAGCTCATGGAACAAATCCTGCAAGTGCTGCTATGTGTGGGATGAAAATTGTTGCTTTTGGAACTGATGCAAAAGGAAACATTAATATTGAAGAGTTGAGGAAGGC…	GATACTCCCATGACAAATTGGTGGTTCAAGGTTCTTACAATGGATGGAGCTAACATGAATGCTCAGTTTGTTCTTACAAGTCCGGCTTATCGGTGCTGATGTTTTGTCATCTAAATCCTACATAAGACATTCTGCATTTCCCCATGGTGGAGGGAGGTCCTGGAATGGGCCCCATTGGTGTGAAGAAGCACCTTGCACCATTTTTGCCATCACACCCTGTGGTTCCAACTGGAGGAATCCCATCCCCCGACAAGAGTGAGCCACTTGGTACTATTTCTGCAGCACCCTGGGGTTCAGCACTTATTTTGCCGATTTCATATACCTACATTGCGATGATGGGGTCTAAGGGACTTACAGATGCATCAAAGATAGCTATCCTCAATGCAAACTACATGGCTA…
NIB_RP1_hgx4849v1_pB27_A-70	Nicotiana benthamiana - Homolog of LOC107783010 (Nicotiana tabacum)		A	875	2353	CAATGAAATTGAATGCCACAACAGAGATGATGCCAGTGACATGGCCTAACTTCACAAATATTCACCCTTTTGCGCCCACCGAACAGGCCGCTGGTTATCAGGAAATGTTCAACGATTTGGGTGACCTATTGTGTACAATTACAGGTTTTGATTCCTTCTCCTTGCAGCCTAATGCTGGTGCTGCTGGAGAATATGCTGGGCTGATGGTTATTCTTGCCTATCATATGGCGAGGGGTGACCATCACCGCAATGTGTGCATCATTCCTGTGTCAGCTCATGGAACAAATCCTGCAAGTGCTGCTATGTGTGGGATGAAAATTGTTGCTGTTGGAACTGATGCAAAAGGAAACATTAATATTGAAGAGTTGAGGAAGGCTGCTGAGGCAAATAAGGATAAGC…	TCAATGCAAACTACATGGCTAAGCGTTTGGAGAAGCATTACCCAGTTCTCTCCGAGGTGTCAATGGAACATGTGCCCACGAGTTTATCATTGACCTGAGGGGCTTTAAGAATACTGCTGGAATAGAACCTGAAGATGTTGCTAAACGTCTTATAGACTATGGATTCCATGGACCTACAATGTCTTGGCCAGTTCCTGGTACACTTATGATTGAACCTACTGAAAGTGAAAGCAAGGCGGAACTAGACAGGTATTGTGATGCACTCATCTCCATCAGAGAAGAAATCGCTCAGATTGAGAAAGGGAATGCTGATATTAACAACAATGTTCTTAAGGGGGCTCCTCATCCACCATCAATGCTCATGGCAGATGCATGGGTAAAACCATATTCTCGGGAATA…
NIB_RP1_hgx4849v1_pB27_A-7	Nicotiana benthamiana - Homolog of LOC107783010 (Nicotiana tabacum)		A	882	2439	ATTGAATGCCACAACAGAGATGATGCCAGTGACATGGCCTAACTTCACAAATATTCACCCTTTTGCGCCCACCGAACAGGCCGCTGGTTATCAGGAAATGTTCAACGATTTGGGTGACCTATTGTGTACAATTACAGGTTTTGATTCCTTCTCCTTGCAGCCTAATGCTGGTGCTGCTGGAGAATATGCTGGGCTGATGGTTATTCTTGCCTATCATATGGCGAGGGGTGACCATCACCGCAATGTGTGCATCATTCCTGTGTCAGCTCATGGAACAAATCCTGCAAGTGCTGCTATGTGTGGGATGAAAATTGTTGCTGTTGGAACTGATGCAAAAGGAAACATTAATATTGAAGAGTTGAGGAAGGCTGCTGAGGCAAATAAGGATAAGCTTTCTGC…	CTTCCCGAAGGGTGTCAATGGGAAACATGTGCCCCACCGAGTTTATCATTGACCTGAGGGGGCTTTAAGAATACTGCTGGAATAGAACCTGAAGATGTTGCTAAACGTCTTATAGACTATGGATTCCATGGACCTACAATGTCTTGGCCAGTTCCTGGTACACTTATGATTGAACCTACTGAAAGTGAAAGCAAGGCGGAACTAGACAGGTATTGTGATGCACTCATCTCCATCAGAGAAGAAATCGCTCAGATTGAGAAAGGGAATGCTGATATTAACAACAATGTTCTTAAGGGGGCTCCTCATCCACCATCAATGCTCATGGCAGATGCATGGGTAAAACCATATTCTCGGGAATATGCTGCATTCCCTGCTCCCTGGCTAAGAAATAACAAATTC…
NIB_RP1_hgx4849v1_pB27_A-19	Nicotiana benthamiana - Homolog of LOC107783010 (Nicotiana tabacum)		A	882	2431	ATTGAATGCCACAACAGAGATGATGCCAGTGACATGGCCTAACTTCACAAATATTCACCCTTTTGCGCCCACCGAACAGGCCGCTGGTTATCAGGAAATGTTCAACGATTTGGGTGACCTATTGTGTACAATTACAGGTTTTGATTCCTTCTCCTTGCAGCCTAATGCTGGTGCTGCTGGAGAATATGCTGGGCTGATGGTTATTCTTGCCTATCATATGGCGAGGGGTGACCATCACCGCAATGTGTGCATCATTCCTGTGTCAGCTCATGGAACAAATCCTGCAAGTGCTGCTATGTGTGGGATGAAAATTGTTGCTGTTGGAACTGATGCAAAAGGAAACATTAATATTGAAGAGTTGAGGAAGGCTGCTGAGGCAAATAAGGATAAGCTTTCTGC…	AAGAAAGGCATTTACCCCCAGTTTCTTCTTCCCGAGGGTGTCAATTGGAACATTGTGCCCCACGAGTTATCATTGACTGAGGGGGCTTTAAGAATACTGCTGGAATAAGAACCTGAAGATGTTGCTAAACGTCTTATAGACTATGGATTCCATGGACCTACAATGTCTTGGCCAGTTCGTGGTACACTTATGATTGAACCTACTGAAAGTGAAAGCAAGGCGGAACTAGACAGGTATTGTGATGCACTCATCTCCATCAGAGAAGAAATCGCTCAGATTGAGAAAGGGAATGCTGATATTAACAACAATGTTCTTAAGGGGGCTCCTCATCCACCATCAATGCTCATGGCAGATGCATGGGTAAAACCATATTCTCGGGAATATGCTGCATTCCCTGCT…
NIB_RP1_hgx4849v1_pB27_A-29	Nicotiana benthamiana - Homolog of LOC107783010 (Nicotiana tabacum)		A	885	No Data	GAATGCCACAACAGAGATGATGCCAGTGACATGGCCTAACTTCACAAATATTCACCCTTTTGCGCCCACCGAACAGGCCGCTGGTTATCAGGAAATGTTCAACGATTTGGGTGACCTATTGTGTACAATTACAGGTTTTGATTCCTTCTCCTTGCAGCCTAATGCTGGTGCTGCTGGAGAATATGCTGGGCTGATGGTTATTCTTGCCTATCATATGGCGAGGGGTGACCATCACCGCAATGTGTGCATCATTCCTGTGTCAGCTCATGGAACAAATCCTGCAAGTGCTGCTATGTGTGGGATGAAAATTGTTGCTGTTGGAACTGATGCAAAAGGAAACATTAATTTTTTTATTTGTTGAGGAAGGCTGCTGAGGCAAATAAGGATAAGCTTTCTGCT…
NIB_RP1_hgx4849v1_pB27_A-94	Nicotiana benthamiana - Homolog of LOC107783010 (Nicotiana tabacum)		A	885	2486	GAATGCCACAACAGAGATGATGCCAGTGACATGGCCTAACTTCACAAATATTCACCCTTTTGCGCCCACCGAACAGGCCGCTGGTTATCAGGAAATGTTCAACGATTTGGGTGACCTATTGTGTACAATTACAGGTTTTGATTCCTTCTCCTTGCAGCCTAATGCTGGTGCTGCTGGAGAATATGCTGGGCTGATGGTTATTCTTGCCTATCATATGGCGAGGGGTGACCATCACCGCAATGTGTGCATCATTCCTGTGTCAGCTCATGGAACAAATCCTGCAAGTGCTGCTATGTGTGGGATGAAAATTGTTGCTGTTGGAACTGATGCAAAAGGAAACATTAATATTGAAGAGTTGAGGAAGGCTGCTGAGGCAAATAAGGATAAGCTTTCTGCTCT…	TTTTTTCTAACCCGTCTTATAAGACTATAGATTTTCCATGGGACTTAACATTGTCTTGGGCCAGTTCCTTGGTACACTTATGATTGACACCTACTGAAAGTGAAACCAAGGCGAAACTAGACAGGTATTGTGATGCACTCATCTCCATCAGAGAAGAAATCGCTCAGATTGAGAAAGGGAATGCTGATATTAACAACAATGTTCTTAGGGGGGCTCCTCATCCCCCATCAATGTTCATGGGAGAGGCATGGGTAAAACCATATTCTCGGGAATATGCGGCATTCCCCGCTCCCGGTAAGAAACCAAATTTGGCCATAACAGGGGGCAGTTAGGATAAAAAAAAAATTCCCCTTTTTCCAGTTTTCAAATGGGGAAGAAGAAGGTGCAGCAAATGCTTAA…
NIB_RP1_hgx4849v1_pB27_A-34	Nicotiana benthamiana - Homolog of LOC107783010 (Nicotiana tabacum)		A	915	2046	ATGGCCTAACTTCACAAATATTCACCCTTTTGCGCCCACCGAACAGGCCGCTGGTTATCAGGAAATGTTCAACGATTTGGGTGACCTATTGTGTACAATTACAGGTTTTGATTCCTTCTCCTTGCAGCCTAATGCTGGTGCTGCTGGAGAATATGCTGGGCTGATGGTTATTCTTGCCTATCATATGGCGAGGGGTGACCATCACCGCAATGTGTGCATCATTCCTGTGTCAGCTCATGGAACAAATCCTGCAAGTGCTGCTATGTGTGGGATGAAAATTGTTGCTGTTGGAACTGATGCAAAAGGAAACATTAATATTGAAGAGTTGAGGAAGGCTGCTGAGGCAAATAAGGATAAGCTTTCTGCTCTCATGGTTACATACCCATCAACACATGGAGT…	GTGGTCTTACAAGTCCGGCTTATCGGTGCTGATGTTTGTCATCTAATCTACATAAGACATTCTGCATTCCCCATGGTGGAGGAGGTCCTGGAATGGGCCCCATTGGTGTGAAGAAGCACCTTGCACCATTTTTGCCATCACACCCTGTGGTTCCAACTGGAGGAATCCCATCCCCCGACAAGAGTGAGCCACTTGGTACTATTTCTGCAACACCCTGGGGTTCAGCACTTATTTTGCCGATTTCATATACCTACATTGCGATGATGGGGTCTAAGGGACTTACAGATGCATCAAAGATAGCTATCCTCAATGCAAACTACATGGCTAAGCGTTTGGAGAAGCATTACCCAGTTCTCTTCCGAGGTGTCAATGGAACATGTGCCCACGAGTTTATCATTG…
NIB_RP1_hgx4849v1_pB27_A-26	Nicotiana benthamiana - Homolog of LOC107783010 (Nicotiana tabacum)		A	918	2046	GCCTAACTTCACAAATATTCACCCTTTTGCGCCCACCGAACAGGCCGCTGGTTATCAGGAAATGTTCAACGATTTGGGTGACCTATTGTGTACAATTACAGGTTTTGATTCCTTCTCCTTGCAGCCTAATGCTGGTGCTGCTGGAGAATATGCTGGGCTGATGGTTATTCTTGCCTATCATATGGCGAGGGGTGACCATCACCGCAATGTGTGCATCATTCCTGTGTCAGCTCATGGAACAAATCCTGCAAGTGCTGCTATGTGTGGGATGAAAATTGTTGCTGTTGGAACTGATGCAAAAGGAAACATTAATATTGAAGAGTTGAGGAAGGCTGCTGAGGCAAATAAGGATAAGCTTTCTGCTCTCATGGTTACATACCCATCAACACATGGAGTCTA…	TTGGTGTGTTCAGTTCTACATGGATGGAGGCTACATGATGCTCAGTGTCTACAGTCTGCCTTAATCCGTGCTGATGTTGTCATCTAAATCTACAATAAGAACATCTGCATCCCCATGTGGAGGAGTCCTGGAATGGGCCCCATTGGTGTGAAGAAGCACCTTGCACCATTTTGCCATCACACCTGTGGTTCCAACTGGAGGAATCCCATCCCCCGACAAGAGTGAGCCACTTGGTACTATTTCTGCAGCACCCTGGGGTTCAGCACTTATTTTGCCGATTTCATATACCTACATTGCGATGATGGGGTCTAAGGGACTTACAGATGCATCAAAGATAGCTATCCTCAATGCAAACTACATGGCTAAGCGTTTGGAGAAGCATTACCCAGTTCTCTTCCG…
NIB_RP1_hgx4849v1_pB27_A-89	Nicotiana benthamiana - Homolog of LOC107783010 (Nicotiana tabacum)		A	918	2505	GCCTAACTTCACAAATATTCACCCTTTTGCGCCCACCGAACAGGCCGCTGGTTATCAGGAAATGTTCAACGATTTGGGTGACCTATTGTGTACAATTACAGGTTTTGATTCCTTCTCCTTGCAGCCTAATGCTGGTGCTGCTGGAGAATATGCTGGGCTGATGGTTATTCTTGCCTATCATATGGCGAGGGGTGACCATCACCGCAATGTGTGCATCATTCCTGTGTCAGCTCATGGAACAAATCCTGCAAGTGCTGCTATGTGTGGGATGAAAATTGTTGCTGTTGGAACTGATGCAAAAGGAAACATTAATATTGAAGAGTTGAGGAAGGCTGCTGAGGCAAATAAGGATAAGCTTTCTGCTCTCATGGTTACATACCCATCAACACATGGAGTCTA…	GACCTGAAGATGTTGCTAAACGTCTTATAGACTATGATTCCATGACTACAATGTCTGCCAGTTCTGTACACTTATGATTGAACCTACTGAAAGTGAAAGCAAGGCGGAACTAGACAGGTATTGTGATGCACTCATCTCCATCAGAGAAGAAATCGCTCAGATTGAGAAAGGGAATGCTGATATTAACAACAATGTTCTTAAGGGGGCTCCTCATCCACCATCAATGCTCATGGCAGATGCATGGGTAAAACCATATTCTCGGGAATATGCTGCATTCCCTGCTCCCTGGCTAAGGAATGCCAAATTCTGGCCAACTACAGCACGAGTGGACAATGTGTATGGAGATCGCAACCTGATCTGCACCCTTCTTCCAGTATCTCAAATGGTGGAAGAAGAAGC…
NIB_RP1_hgx4849v1_pB27_A-90	Nicotiana benthamiana - Homolog of LOC107783010 (Nicotiana tabacum)		A	918	2505	GCCTAACTTCACAAATATTCACCCTTTTGCGCCCACCGAACAGGCCGCTGGTTATCAGGAAATGTTCAACGATTTGGGTGACCTATTGTGTACAATTACAGGTTTTGATTCCTTCTCCTTGCAGCCTAATGCTGGTGCTGCTGGAGAATATGCTGGGCTGATGGTTATTCTTGCCTATCATATGGCGAGGGGTGACCATCACCGCAATGTGTGCATCATTCCTGTGTCAGCTCATGGAACAAATCCTGCAAGTGCTGCTATGTGTGGGATGAAAATTGTTGCTGTTGGAACTGATGCAAAAGGAAACATTAATATTGAAGAGTTGAGGAAGGCTGCTGAGGCAAATATTTTATAAGCTTTCTGCTCTCATGGTTACATACCCATCAACACATGGAGTCT…	CCCTGAAGATGTTGCTAACGTCTATAGACTATGGATCCATGACCTACAATGTCTGACCAGTCTGTACACTTATGATTGAACCCTACTGAAAGTGAAAGCAAGGCGGAACTAGACAGGTATTGTGATGCACTCATCTCCATCAGAGAAGAAATCGCTCAGATTGAGAAAGGGAATGCTGATATTAACAACAATGTTCTTAAGGGGGCTCCTCATCCACCATCAATGCTCATGGCAGATGCATGGGTAAAACCATATTCTCGGGAATATGCTGCATTCCCTGCTCCCTGGCTAAGGAATGCCAAATTCTGGCCAACTACAGCACGAGTGGACAATGTGTATGGAGATCGCAACCTGATCTGCACCCTTCTTCCAGTATCTCAAATGGTGGAAGAAGAAGCT…
NIB_RP1_hgx4849v1_pB27_A-59	Nicotiana benthamiana - Homolog of LOC107783010 (Nicotiana tabacum)		A	921	2492	TAACTTCACAAATATTCACCCTTTTGCGCCCACCGAACAGGCCGCTGGTTATCAGGAAATGTTCAACGATTTGGGTGACCTATTGTGTACAATTACAGGTTTTGATTCCTTCTCCTTGCAGCCTAATGCTGGTGCTGCTGGAGAATATGCTGGGCTGATGGTTATTCTTGCCTATCATATGGCGAGGGGTGACCATCACCGCAATGTGTGCATCATTCCTGTGTCAGCTCATGGAACAAATCCTGCAAGTGCTGCTATGTGTGGGATGAAAATTGTTGCTGTTGGAACTGATGCAAAAGGAAACATTAATATTGAAGAGTTGAGGAAGGCTGCTGAGGCAAATAAGGATTAGCTTTCTGCTCTCATGGTTACATACCCATCAACACATGGAGTCTATGA…	ACGTTCTTATAGACTATGGATTCCATGGACCTACAATGTCTTGGCCAGTTCCTGGTACACTTATGATTGAACCTACTGAAAGTGAAAGCAAGGCGGAACTAGACAGGTATTGTGATGCACTCATCTCCATCAGAGAAGAAATCGCTCAGATTGAGAAAGGGAATGCTGATATTAACAACAATGTTCTTAAGGGGGCTCCTCATCCACCATCAATGCTCATGGCAGATGCATGGGTAAAACCATATTCTCGGGAATATGCTGCATTCCCTGCTCCCTGGCTAAGGAATGCCAAATTCTGGCCAACTACAGCACGAGTGGACAATGTGTATGGAGATCGCAACCAGATAAAGAACCCTTCTTCCAGTATCTCAAATGGTGGAAGAAGAAGCTGCAGCAAAT…
NIB_RP1_hgx4849v1_pB27_A-67	Nicotiana benthamiana - Homolog of LOC107783010 (Nicotiana tabacum)		A	921	2492	TAACTTCACAAATATTCACCCTTTTGCGCCCACCGAACAGGCCGCTGGTTATCAGGAAATGTTCAACGATTTGGGTGACCTATTGTGTACAATTACAGGTTTTGATTCCTTCTCCTTGCAGCCTAATGCTGGTGCTGCTGGAGAATATGCTGGGCTGATGGTTATTCTTGCCTATCATATGGCGAGGGGTGACCATCACCGCAATGTGTGCATCATTCCTGTGTCAGCTCATGGAACAAATCCTGCAAGTGCTGCTATGTGTGGGATGAAAATTGTTGCTGTTGGAACTGATGCAAAAGGAAACATTAATATTGAAGAGTTGAGGAAGGCTGCTGAGGCAAATAAGGATATTCTTTCTGCTCTCATGGTTACATACCCATCAACACATGGAGTCTATGA…	CGAGTTTATTCATTGACTGAGGGGGCTTTAAGAATACTGCTGAATAGAACCTGAAGATGTGCTAAACGTCTATAGACTATGGATTCCATGGACCTACAATGTCTTGGCCCAGTTCCTGGTACACTTATGATTGAACCTACTGAAAGTGAAAGCAAGGCGGAACTAGACAGGTATTGTGATGCACTCATCTCCATCAGAGAAGAAATCGCTCAGATTGAGAAAGGGAATGCTGATATTAACAACAATGTTCTTAAGGGGGCTCCTCATCCACCATCAATGCTCATGGCAGATGCATGGGTAAAACCATATTCTCGGGAATATGCTGCATTCCCTGCTCCCTGGCTAAGGAATGCCAAATTCTGGCCAACTACAGCACGAGTGGACAATGTGTATGGAGAT…
NIB_RP1_hgx4849v1_pB27_A-17	Nicotiana benthamiana - Homolog of LOC107783010 (Nicotiana tabacum)		A	927	No Data	CACAAATATTCACCCTTTTGCGCCCACCGAACAGGCCGCTGGTTATCAGGAAATGTTCAACGATTTGGGTGACCTATTGTGTACAATTACAGGTTTTGATTCCTTCTCCTTGCAGCCTAATGCTGGTGCTGCTGGAGAATATGCTGGGCTGATGGTTATTCTTGCCTATCATATGGCGAGGGGTGACCATCACCGCAATGTGTGCATCATTCCTGTGTCAGCTCATGGAACAAATCCTGCAAGTGCTGCTATGTGTGGGATGAAAATTGTTGCTGTTGGAACTGATGCAAAAGGAAACATTAATATTGAAGAGTTGAGGAAGGCTGCTGAGGCAAATAAGGATAAGCTTTCTGTTCTCATGGTTACATACCCATCAACACATGGAGTCTATGAGGAAGG…
NIB_RP1_hgx4849v1_pB27_A-23	Nicotiana benthamiana - Homolog of LOC107783010 (Nicotiana tabacum)		A	927	No Data	CACAAATATTCACCCTTTTGAGCCCACCGAACAGGCCGCTGGTTATCAGGAAATGTTCAACGATTTGGGTGACCTATTGTGTACAATTACAGGTTTTGATTCCTTCTCCTTGCAGCCTAATGCTGGTGCTGCTGGAGAATATGCTGGGCTGATGGTTATTCTTGCCTATCATATGGCGAGGGGTGACCATCACCGCAATGTGTGCATCATTCCTGTGTCAGCTCATGGAACAAATCCTGCAAGTGCTGCTATGTGTGGGATGAAAATTGTTGCTGTTGGAACTGATGCAAAAGGAAACATTAATATTGAAGAGTTGAGGAAGGCTGCTGAGGCAAATAAGGATATTTTTTTTTTTCTCTCATGGTTACATACCCATCAACACATGGAGTCTATGAGGAA…
NIB_RP1_hgx4849v1_pB27_A-55	Nicotiana benthamiana - Homolog of LOC107783010 (Nicotiana tabacum)		A	927	No Data	CACAAATATTCACCCTTTTGCGCCCACCGAACAGGCCGCTGGTTATCAGGAAATGTTCAACGATTTGGGTGACCTATTGTGTACAATTACAGGTTTTGATTCCTTCTCCTTGCAGCCTAATGCTGGTGCTGCTGGAGAATATGCTGGGCTGATGGTTATTCTTGCCTATCATATGGCGAGGGGTGACCATCACCGCAATGTGTGCATCATTCCTGTGTCAGCTCATGGAACAAATCCTGCAAGTGCTGCTATGTGTGGGATGAAAATTGTTGCTGTTGGAACTGATGCAAAAGGAAACATTAATATTGAAGAGTTGAGGAAGGCTGCTGAGGCAAATAAGGATAAGCTTTCTGCTCTCATGGTTACATACCCATCAACACATGGAGTCTATGAGGAAGG…
NIB_RP1_hgx4849v1_pB27_A-61	Nicotiana benthamiana - Homolog of LOC107783010 (Nicotiana tabacum)		A	927	No Data	CACAAATATTCACCCTTTTGCGCCCACCGAACAGGCCGCTGGTTATCAGGAAATGTTCAACGATTTGGGTGACCTATTGTGTACAATTACAGGTTTTGATTCCTTCTCCTTGCAGCCTAATGCTGGTGCTGCTGGAGAATATGCTGGGCTGATGGTTATTCTTGCCTATCATATGGCGAGGGGTGACCATCACCGCAATGTGTGCATCATTCCTGTGTCAGCTCATGGAACAAATCCTGCAAGTGCTGCTATGTGTGGGATGAAAATTGTTGCTGTTGGAACTGATGCAAAAGGAAACATTAATATTGAAGAGTTGAGGAAGGCTGCTGAGGCAAATAAGGATAAGCTTTCTGCTCTCATGGTTACATACCCATCAACACATGGAGTCTATGAGGAAGG…
NIB_RP1_hgx4849v1_pB27_A-53	Nicotiana benthamiana - Homolog of LOC107783010 (Nicotiana tabacum)		A	930	2051	AAATATTCACCCTTTTGCGCCCACCGAACAGGCCGCTGGTTATCAGGAAATGTTCAACGATTTGGGTGACCTATTGTGTACAATTACAGGTTTTGATTCCTTCTCCTTGCAGCCTAATGCTGGTGCTGCTGGAGAATATGCTGGGCTGATGGTTATTCTTGCCTATCATATGGCGAGGGGTGACCATCACCGCAATGTGTGCATCATTCCTGTGTCAGCTCATGGAACAAATCCTGCAAGTGCTGCTATGTGTGGGATGAAAATTGTTGCTGTTGGAACTGATGCAAAAGGAAACATTAATATTGAAGAGTTGAGGAAGGCTGCTGAGGCAAATAAGGATAAGCTTTCTGTTTCTCATGGTTACATACCCATCAACACATGGAGTCTATGAGGAAGGAA…	GAAAGAATAATCCATGACAATGGTGGTCAGGTCTACATGGATGAGCTAACATGAATGCTCAGTGTCTTACAAGTCCCGGCTTTATCGGTGCTGATGTTTGTCATCTAAATCTACATAAGACATTCTGCATTCCCCATGGTGGAGGAGGTCCTGGAATGGGCCCCATTGGTGTGAAGAAGCACCTTGCACCATTTTTGCCATCACACCCTGTGGTTCCAACTGGAGGAATCCCATCCCCCGACAAGAGTGAGCCACTTGGTACTATTTCTGCAGCACCCTGGGGTTCAGCACTTATTTTGCCGATTTCATATACCTACATTGCGATGATGGGGTCTAAGGGACTTACAGATGCATCAAAGATAGCTATCCTCAATGCAAACTACATGGCTAAGCGTTTGG…
NIB_RP1_hgx4849v1_pB27_A-31	Nicotiana benthamiana - Homolog of LOC107783010 (Nicotiana tabacum)		A	951	2135	CACCGAACAGGCCGCTGGTTATCAGGAAATGTTCAACGATTTGGGTGACCTATTGTGTACAATTACAGGTTTTGATTCCTTCTCCTTGCAGCCTAATGCTGGTGCTGCTGGAGAATATGCTGGGCTGATGGTTATTCTTGCCTATCATATGGCGAGGGGTGACCATCACCGCAATGTGTGCATCATTCCTGTGTCAGCTCATGGAACAAATCCTGCAAGTGCTGCTATGTGTGGGATGAAAATTGTTGCTGTTGGAACTGATGCAAAAGGAAACATTAATATTGAAGAGTTGAGGAAGGCTGCTGAGGCAAATAAGGATAAGCTTTCTGCTCTCATGGTTACATACCCATCAACACATGGAGTCTATGAGGAAGGAATCGATGAGATATGTAAGATAAT…	TCCATCTTAAATCTAACATAAAGAACATTTCTGCATTTCCCCATGGTGGGAGGGAGGTCCTTGGAATGGCCCCATTGGTGTGAAGAAGCACCTTGCACCATTTTTGCCATCACACCCTGTGGTTCCCAACTGGAGGAATCCCATCCCCCGACAAGAGTGAGCCACTTGGTACTATTTCTGCAGCACCCTGGGGTTCAGCACTTATTTTGCCGATTTCATATACCTACATTGCGATGATGGGGTCTAAGGGACTTACAGATGCATCAAAGATAGCTATCCTCAATGCAAACTACATGGCTAAGCGTTTGGAGAAGCATTACCCAGTTCTCTTCCGAGGTGTCAATGGAACATGTGCCCACGAGTTTATCATTGACCTGAGGGGCTTTAAGAATACTGCAA…
NIB_RP1_hgx4849v1_pB27_A-11	Nicotiana benthamiana - Homolog of LOC107783010 (Nicotiana tabacum)		A	954	2472	CGAACAGGCCGCTGGTTATCAGGAAATGTTCAAAGATTTGGGTGACCTATTGTGTACAATTACAGGTTTTGATTCCTTCTCCTTGCAGCCTAATGCTGGTGCTGCTGGAGAATATGCTGGGCTGATGGTTATTCTTGCCTATCATGTGGCGAGGGGTGACCATCACCGCAATGTGTGCATCATTCCTGTGTCAGCTCATGGAACAAATCCTGCAAGTGCTGCTATGTGTGGGATGAAAATTGTTGCTGTTGGAACCGATGCCAAAGGAAACATTAATATTGAAGAGTTGAGGAAGGCTGCTGAGGCAAATAAGGATAAACTTGCTGCTCTCATGGTTACATACCCATCAACACATGGAGTCTATGAGGAAGGAATCGATGAGATATGTAAGATAATCCA…	TGTTGCTAAACGTTCTTTATAGACTATGGATTCCATGGACCTACAATGTCTTGGCCCAGTTCCTGGTACACTTATGATTGAACCTACTGAAAGTGAAAGCAAGGCAGAACTAGACAGGTTTTGTGATGCACTCATCTCCATCAGAGAAGAAATCGCGCAGATTGAGAAAGGGAATGCTGATATTAACAACAATGTTCTTAAGGGGGCTCCTCATCCACCATCAATGCTCATGGCAGATGCATGGGTAAAACCATATTCTCGGGAATATGCTGCATTCCCTGCTCCCTGGCTAAGGAATGCCAAATTCTGGCCAACTACAGAAACAAAAGGACAATGTGTATGGAGATCGCAACCTGATCTGCACCCTTCTTCCAGTATCCCAAATGGTGGAAGAAGAAG…
NIB_RP1_hgx4849v1_pB27_A-68	Nicotiana benthamiana - Homolog of LOC107783010 (Nicotiana tabacum)		A	954	2279	CGAACAGGCCGCTGGTTATCAGGAAATGTTCAAAGATTTGGGTGACCTATTGTGTACAATTACAGGTTTTGATTCCTTCTCCTTGCAGCCTAATGCTGGTGCTGCTGGAGAATATGCTGGGCTGATGGTTATTCTTGCCTATCATGTGGCGAGGGGTGACCATCACCGCAATGTGTGCATCATTCCTGTGTCAGCTCATGGAACAAATCCTGCAAGTGCTGCTATGTGTGGGATGAAAATTGTTGCTGTTGGAACCGATGCCAAAGGAAACATTAATATTGAAGAGTTGAGGAAGGCTGCTGAGGCAAATAAGGATAAACTTGCTGCTCTCATGGTTACATACCCATCTACACATGGAGTCTATGAGGAAGGAATCGATGAGATATGTAAGATAATCCA…	CACTGGTACTATTTCTGCTGCTCCCTGGGGTCAGCACCTATTTGCCGATTCATATACCTACATGCGATGATTGGGGTCTAGGGACTTACAGATGCATCAAAGATAGCTATCCTGATGCGAACTACATGGCTAAGCGTTTGGAGAAGCATTACCCAGTTCTCCTTCCGAGGTGTCAATGGAACATGTGCCCACGAGTTTATCATTGACCTGAGGGGCTTTAAGAATACTGCTGGAATAGAACCTGAAGATGTTGCTAAACGTCTTATAGACTATGGATTCCATGGACCTACAATGTCTTGGCCAGTTCCTGGTACACTTATGATTGAACCTACTGAAAGTGAAAGCAAGGCAGAACTAGACAGGTTTTGTGATGCACTCATCTCCATCAGAGAAGAAATC…
NIB_RP1_hgx4849v1_pB27_A-48	Nicotiana benthamiana - Homolog of LOC107783010 (Nicotiana tabacum)		A	1008	2309	TACAATTACAGGTTTTGATTCCTTCTCCTTGCAGCCTAATGCTGGTGCTGCTGGAGAATATGCTGGGCTGATGGTTATTCTTGCCTATCATATGGCGAGGGGTGACCATCACCGCAATGTGTGCATCATTCCTGTGTCAGCTCATGGAACAAATCCTGCAAGTGCTGCTATGTGTGGGATGAAAATTGTTGCTGTTGGAACTGATGCAAAAGGAAACATTAATATTGAAGAGTTGAGGAAGGCTGCTGAGGCAAATAAGGATAAGCTTTCTGCTCTCATGGTTACATACCCATCAACACATGGAGTCTATGAGGAAGGAATCGATGAGATATGTAAGATAATCCATGACAATGGTGGTCAGGTCTACATGGATGGAGCTAACATGAATGCTCAGGTTGG…	CTCGCCCGATTTCCATATACCTACATTGCGATGATGGGGGTCTAAGGGACTTACAGATGCATCAAAGATAGCTATCCTCAATGCAAACTACATGGCTAAGCGTTTGGAGAAGCATTACCCAGTTCTCTTCCGAGGTGTCAATGGAACATGTGCCCACGAGTTTATCATTGACCTGAGGGGCTTTAAGAATACTGCTGGAATAGAACCTGAAGATGTTGCTAAACGTCTTATAGACTATGGATTCCATGGACCTACAATGTCTTGGCCAGTTCCTGGTACACTTATGATTGAACCTACTGAAAGTGAAAGCAAGGCGGAACTAGACAGGTATTGTGATGCACTCATCTCCATCAGAGAAGAAATCGCTCAGATTGAGAAAGGGAATGCTGATATTAACAA…
NIB_RP1_hgx4849v1_pB27_A-51	Nicotiana benthamiana - Homolog of LOC107783010 (Nicotiana tabacum)		A	1014	2153	TACAGGTTTTGATTCCTTCTCCTTGCAGCCTAATGCTGGTGCTGCTGGAGAATATGCTGGGCTGATGGTTATTCTTGCCTATCATATGGCGAGGGGTGACCATCACCGCAATGTGTGCATCATTCCTGTGTCAGCTCATGGAACAAATCCTGCAAGTGCTGCTATGTGTGGGATGAAAATTGTTGCTGTTGGAACTGATGCAAAAGGAAACATTAATATTGAAGAGTTGAGGAAGGCTGCTGAGGCAAATAAGGATAAGCTTTCTGCTCTCATGGTTACATACCCATCAACACATGGAGTCTATGAGGAAGGAATCGATGAGATATGTAAGATAATCCATGACAATGTTGGTTTGGTCTACATGGATGGAGCTAACATGAATGCTCAGGTTGGTCTTAC…	CATAAGACATTCTGCATTTCCCCATGGTGGGAGGAGGTCCTGGAATGGCCCCATTGGTGTGAAGAAGCACTTGCACCATTTGCCATCACACCTTGTGGTTCCCAACTGGAGGAATCCCATCCCCCGACAAGAGTGAGCCACTTGGTACTATTTCTGCAGCACCCTGGGGTTCAGCACTTATTTTGCCGATTTCATATACCTACATTGCGATGATGGGGTCTAAGGGACTTACAGATGCATCAAAGATAGCTATCCTCAATGCAAACTACATGGCTAAGCGTTTGGAGAAGCATTACCCAGTTCTCTTCCGAGGTGTCAATGGAACATGTGCCCACGAGTTTATCATTGACCTGAGGGGCTTTAAGAATACTGCTGGAATAGAACCTGAAGATGTTGCTA…
NIB_RP1_hgx4849v1_pB27_A-37	Nicotiana benthamiana - Homolog of LOC107783010 (Nicotiana tabacum)		A	1089	2505	TGCCTATCATGTGGCGAGGGGTGACCATCACCGCAATGTGTGCATCATTCCTGTGTCAGCTCATGGAACAAATCCTGCAAGTGCTGCTATGTGTGGGATGAAAATTGTTGCTGTTGGAACCGATGCCAAAGGAAACATTAATATTGAAGAGTTGAGGAAGGCTGCTGAGGCAAATAAGGATAAACTTGCTGCTCTCATGGTTACATACCCATCAACACATGGAGTCTATGAGGAAGGAATCGATGAGATATGTAAGATAATCCATGACAATGGTGGTCAGGTGTACATGGATGGAGCTAACATGAATGCTCAGGTTGGTCTTACAAGTCCCGGCTTTATCGGTGCTGTTGTTTTTCTTCTAAATCTACATAAGACATTCTGCATTCCTCATGGTGGAGG…	TAGATTACCTGCTGGAAATAAGAACCTGAAAGATGTTGCTAAACGTCTATAAGACTATGGATTCCATGACCTACAATGTCTGGCCAGTTCTGGTACACTTATGATTGAACCTACTGAAAGTGAAAGCAAGGCAGAACTAGACAGGTTTTGTGATGCACTCATCTCCATCAGAGAAGAAATCGCGCAGATTGAGAAAGGGAATGCTGATATTAACAACAATGTTCTTAAGGGGGCTCCTCATCCACCATCAATGCTCATGGCAGATGCATGGGTAAAACCATATTCTCGGGAATATGCTGCATTCCCTGCTCCCTGGCTAAGGAATGCCAAATTCTGGCCAACTACAGCACGAGTGGACAATGTGTATGGAGATCGCAACCTGATCTGCACCCTTCTTCC…
NIB_RP1_hgx4849v1_pB27_A-57	Nicotiana benthamiana - Homolog of LOC107783010 (Nicotiana tabacum)		A	1143	2297	GTCAGCTCATGGAACAAATCCTGCAAGTGCTGCTATGTGTGGGATGAAAATTGTTGCTGTTGGAACTGATGCAAAAGGAAACATTAATATTGAAGAGTTGAGGAAGGCTGCTGAGGCAAATAAGGATAAGCTTTCTGCTCTCATGGTTACATACCCATCAACACATGGAGTCTATGAGGAAGGAATCGATGAGATATGTAAGATAATCCATGACAATGGTGGTCAGGTCTACATGGATGGAGCTAACATGAATGCTCAGGTTGGTCTTACAAGTCCCGGCTTTATCGGTGCTGATGTTTGTCATCTAAATCTACATAAGACATTCTGCATTCCCCATGGTGGAGGAGGTCCTGGAATGGGCCCCATTGGTGTGAAGAAGCACCTTGCACCATTTTTGCC…	GTTTCAGCACTTATTTTGCCCGATTTCATATACCTACATTGCGATGATGGGGTCTAAAGGGACTTACAGATGCATCAAAGATAGCTATCCTCAATGCAAACTACATGGCTAAGCGTTTGGAGAAGCATTACCCAGTTCTCTTCCGAGGTGTCAATGGAACATGTGCCCACGAGTTTATCATTGACCTGAGGGGCTTTAAGAATACTGCTGGAATAGAACCTGAAGATGTTGCTAAACGTCTTATAGACTATGGATTCCATGGACCTACAATGTCTTGGCCAGTTCCTGGTACACTTATGATTGAACCTACTGAAAGTGAAAGCAAGGCGGAACTAGACAGGTATTGTGATGCACTCATCTCCATCAGAGAAGAAATCGCTCAGATTGAGAAAGGGAATG…
NIB_RP1_hgx4849v1_pB27_A-69	Nicotiana benthamiana - Homolog of LOC107783010 (Nicotiana tabacum)		A	1143	2297	GTCAGCTCATGGAACAAATCCTGCAAGTGCTGCTATGTGTGGGATGAAAATTGTTGCTGTTGGAACTGATGCAAAAGGAAACATTAATATTGAAGAGTTGAGGAAGGCTGCTGAGGCAAATAAGGATAAGCTTTCTGCTCTCATGGTTACATACCCATCAACACATGGAGTCTATGAGGAAGGAATCGATGAGATATGTAAGATAATCCATGACAATGGTGGTCAGGTCTACATGGATGGAGCTAACATGAATGCTCAGGTTGGTCTTACAAGTCCCGGCTTTATCGGTGCTGATGTTTGTCATCTAAATCTACATAAGACATTCTGCATTCCCCATGGTGGAGGAGGTCCTGGAATGGGCCCCATTGGTGTGAAGAAGCACCTTGCACCATTTTTGCC…	TTGGGGTTCAGCACTTATTTTGCCCGATTTCATATACCTACATTGCGATGATGGGGTCTAAGGGACTTACAGATGCATCAAAGATAGCTATCCTCAATGCAAACTACATGGCTAAGCGTTTGGAGAAGCATTACCCAGTTCTCTTCCGAGGTGTCAATGGAACATGTGCCCACGAGTTTATCATTGACTGAGGGGCTTTAAGAATACTGCTGGAATAGAACCTGAAGATGTTGCTAAACGTCTTATAGACTATGGATTCCATGGACCTACAATGTCTTGGCCAGTTCCTGGTACACTTATGATTGAACCTACTGAAAGTGAAAGCAAGGCGGAACTAGACAGGTATTGTGATGCACTCATCTCCATCAGAGAAGAAATCGCTCAGATTGAGAAAGGGAA…
NIB_RP1_hgx4849v1_pB27_A-18	Nicotiana benthamiana - Homolog of LOC107783010 (Nicotiana tabacum)		A	1155	No Data	AACAAATCCTGCAAGTGCTGTAATGTGTGGGATGAAAATTGTTGCTGTTGGAACCGATGCCAAAGGAAACATTAATATTGAAGAGTTGAGGAAGGCTGCTGAGGCAAATAAGGATAAACTTGCTGCTCTCATGGTTACATACCCATCAACACATGGAGTCTATGAGGAAGGAATCGATGAGATATGTAAGATAATCCATGACAATGGTGGTCAGGTGTACATGGATGGAGCTAACATGAATGCTCAGGTTGGTCTTACAAGTCCCGGCTTTATCGGTGCTGATGTTTGTCATCTAAATCTACATAAGACATTCTGCATTCCTCATGGTGGAGGAGGTCCTGGAATGTTTTCTCATTTGTTGTGAAGAAGCACCTTGCACCATTTTTACCATCACACCCT…
NIB_RP1_hgx4849v1_pB27_A-42	Nicotiana benthamiana - Homolog of LOC107783010 (Nicotiana tabacum)		A	1188	2453	GAAAATTGTTGCTGTTGGAACTGATGCAAAAGGAAACATTAATATTGAAGAGTTGAGGAAGGCTGCTGAGGCAAATAAGGATAAGCTTTCTGCTCTCATGGTTACATACCCATCAACACATGGAGTCTATGAGGAAGGAATCGATGAGATATGTAAGATAATCCATGACAATGGTGGTCAGGTCTACATGGATGGAGCTAACATGAATGCTCAGGTTGGTCTTACAAGTCCCGGCTTTATCGGTGCTGATGTTTGTCATCTAAATCTACATAAGACATTCTGCATTCCCCATGGTGGAGGAGGTCCTGGAATGGGCCCCATTGGTGTGAAGAAGCACCTTGCACCATTTTTTCTATCACACCCTGTGGTTCCAACTGGAGGAATCCCATCCCCCGACAA…	CGAGTGTCCATTTGGAAACATGTGCCCCCACGAGTTTATCATTGACCTGAGGGGCTTTAAGAATACTGCTGATAAGAACCCTGAAGATGTGGCTAAACGTCTTTATAGAACTATGGATTCCATGGACCTACAATGTTCTTGGGCCAGTTCCTGGTACACTTATGATTGAACCTACTGAAAGTGAAAGCAAGGCGGAACTAGACAGGTATTGTGATGCACTCATCTCCATCAGAGAAGAAATCGCTCAGATTGAGAAAAGGGAATGCTGATATTAACAACCAATGTTCTTAAGGGGGCTCCTCATCCACCATCAATGCTCATGGCAGATGCATGGGTAAAACCATATTCTCGGGAATATGCTGCATTCCCTGCTCCCTGGCTAAGGAATGCCAAATTCTG…
NIB_RP1_hgx4849v1_pB27_A-50	Nicotiana benthamiana - Homolog of LOC107783010 (Nicotiana tabacum)		A	1242	2157	GAGGAAGGCTGCTGAGGCAAATAAGGATAAACTTGCTGCTCTCATGGTTACATACCCATCAACACATGGAGTCTATGAGGAAGGAATCGATGAGATATGTAAGATAATCCATGACAATGGTGGTCAGGTGTACATGGATGGAGCTAACATGAATGCTCAGGTTGGTCTTACAAGTCCCGGCTTTATCGGTGCTGATGTTTGTCATCTAAATCTACATAAGACATTCTGCATTCCTCATGGTGGAGGAGGTCCTGGAATGGGCCCCATTGGTGTGAAGAAGCACCTTGCACCATTTTTACCATCACACCCTGTGGTTCCAACTGGAGGGATCCCATCCCCCGACAAGAGTGAGCCACTTGGTACTATTTCTGCTGCTCCCTGGGGTTCAGCACTTATTTT…	GACATTTCTGCATTTCCTCATGGTGGAGGAGGTCCTGGAATGGGCCCCATTGGTGTGAAGAAGCACCTTGCACCCATTTTACCCATCACACCTGTGGTTCCAACTGGAGGGATCCCATCCCCCGACAAGAGTGAGCCACTTGGTACTATTTCTGCTGCTCCCTGGGGTTCAGCACTTATTTTGCCGATTTCATATACCTACATTGCGATGATGGGGTCTAAGGGACTTACAGATGCATCAAAGATAGCTATCCTGAATGCGAACTACATGGCTAAGCGTTTGGAGAAGCATTACCCAGTTCTCTTCCGAGGTGTCAATGGAACATGTGCCCACGAGTTTATCATTGACCTGAGGGGCTTTAAGAATACTGCTGGAATAGAACCTGAAGATGTTGCTAAA…
NIB_RP1_hgx4849v1_pB27_A-77	Nicotiana benthamiana - Homolog of LOC107783010 (Nicotiana tabacum)		A	1257	2271	GGCAAATAAGGATAAGCTTTCTGCTCTCATGGTTACATACCCATCAACACATGGAGTCTATGAGGAAGGAATCGATGAGATATGTAAGATAATCCATGACAATGGTGGTCAGGTCTACATGGATGGAGCTAACATGAATGCTCAGGTTGGTCTTACAAGTCCCGGCTTTATCGGTGCTGATGTTTGTCATCTAAATCTACATAAGACATTCTGCATTCCCCATGGTGGAGGAGGTCCTGGAATGGGCCCCATTGGTGTGAAGAAGCACCTTGCACCATTTTTGCCATCACACCCTGTGGTTCCAACTGGAGGAATCCCATCCCCCGACAAGAGTGAGCCACTTGGTACTATTTCTGCAGCACCCTGGGGTTCAGCACTTATTTTGCCGATTTCATATAC…	GACAAAGAGTGAGCCACTTGGTACTATTTTCTGCAGCACCTGGGGTTCAGCACTTATTTGCCGATTCATATACTACATGCGATGATGGGGTCTAAGGGACTTACAGATGCATCAAAGATAGCTATCCTCAATGCAAACTACATGGCTAAGCGTTTGGAGAAGCATTACCCAGTTCTCTTCCGAGGTGTCAATGGAACATGTGCCCACGAGTTTATCATTGACCTGAGGGGCTTTAAGAATACTGCTGGAATAGAACCTGAAGATGTTGCTAAACGTCTTATAGACTATGGATTCCATGGACCTACAATGTCTTGGCCAGTTCCTGGTACACTTATGATTGAACCTACTGAAAGTGAAAGCAAGGCGGAACTAGACAGGTATTGTGATGCACTCATCTCC…
NIB_RP1_hgx4849v1_pB27_A-28	Nicotiana benthamiana - Homolog of LOC107783010 (Nicotiana tabacum)		A	1257	2038	GGCAAATAAGGATAAACTTGCTGCTCTCATGGTTACATACCCATCAACACATGGAGTCTATGAGGAAGGAATCGATGAGATATGTAAGATAATCCATGACAATGGTGGTCAGGTGTACATGGATGGAGCTAACATGAATGCTCAGGTTGGTCTTACAAGTCCCGGCTTTATCGGTGCTGATGTTTGTCATCTAAATCTACATAAGACATTCTGCATTCCTCATGGTGGAGGAGGTCCTGGAATGGGCCCCATTGGTGTGAAGAAGCACCTTGCACCATTTTTACCATCACACCCTGTGGTTCCAACTGGAGGGATCCCATCCCCCGACAAGAGTGAGCCACTTGGTACTATTTCTGCTGCTCCCTGGGGTTCAGCACTTATTTTGCCGATTTCATATAC…	TGAGACGATCGATGAGATATGTAGATATCATGACAATGTTGTCAGTGTACATGATGAGCTACATGATGCTCAGTGTCTACAGTCTGCTTATCGTGCTGATGTTTGTCATCTAATCTACATAAGACATTCTGCATTCCTCATGGTGGAGGAGGTCCTGGAATGGGCCCCATTGGTGTGAAGAAGCACCTTGCACCATTTTTACCATCACACCCTGTGGTTCCAACTGGAGGGATCCCATCCCCCGACAAGAGTGAGCCACTTGGTACTATTTCTGCTGCTCCCTGGGGTTCAGCACTTATTTTGCCGATTTCATATACCTACATTGCGATGATGGGGTCTAAGGGACTTACAGATGCATCAAAGATAGCTATCCTGAATGCGAACTACATGGCTAAGCGT…
NIB_RP1_hgx4849v1_pB27_A-27	Nicotiana benthamiana - Homolog of LOC107783010 (Nicotiana tabacum)		A	1272	2087	GCTTTCTGCTCTCATGGTTACATACCCATCAACACATGGAGTCTATGAGGAAGGAATCGATGAGATATGTAAGATAATCCATGACAATGGTGGTCAGGTCTACATGGATGGAGCTAACATGAATGCTCAGGTTGGTCTTACAAGTCCCGGCTTTATCGGTGCTGATGTTTGTCATCTAAATCTACATAAGACATTCTGCATTCCCCATGGTGGAGGAGGTCCTGGAATGGGCCCCATTGGTGTGAAGAAGCACCTTGCACCATTTTTGCCATCACACCCTGTGGTTCCAACTGGAGGAATCCCATCCCCCGACAAGAGTGAGCCACTTGGTACTATTTCTGCAGCACCCTGGGGTTCAGCACTTATTTTGCCGATTTCATATACCTACATTGCGATGAT…	AGAAGAAATCGCTCAGATTGAGAAAGGGAATGCTGATATTAACAACAATGTTCTTAAAGGGGGCTCCTCATCCACCATCAATGCTCATGGCAGATGCATG
NIB_RP1_hgx4849v1_pB27_A-13	Nicotiana benthamiana - Homolog of LOC107783010 (Nicotiana tabacum)		A	1353	No Data	TGACAATGGTGGTCAGGTGTACATGGATGGAGCTAACATGAATGCTCAGGTTGGTCTTACAAGTCCCGGCTTTATCGGTGCTGATGTTTGTCATCTAAATCTACATAAGACATTCTGCATTCCTCATGGTGGAGGAGGTCCTGGAATGGGCCCCATTGGTGTGAAGAAGCACCTTGCACCATTTTTACCATCACACCCTGTGGTTCCAACTGGAGGGATCCCATCCCCCGACAAGAGTGAGCCACTTGGTACTATTTCTGCTGCTCCCTGGGGTTCAGCACTTATTTTGCCGATTTCATATACCTACATTGCGATGATGGGGTCTAAGGGACTTACAGATGCATCAAAGATAGCTATCCTGAATGCGAACTACATGGCTAAGCGTTTGGAGAAGCATTA…
NIB_RP1_hgx4849v1_pB27_A-74	Nicotiana benthamiana - Homolog of LOC107783010 (Nicotiana tabacum)		A	1380	2053	TGGAGCTAACATGAATGCTCCGGTTGGTCTTACAAGTCCCGGCTTTATCGGTGCTGATGTTTGTCATCTAAATCTACATAAGACATTCTGCATTCCCCATGGTGGAGGAGGTCCTGGAATGGGCCCCATTGGTGTGAAGAAGCACCTTGCACCATTTTTGCCATCACACCCTGTGGTTCCAACTGGAGGAATCCCATCCCCCGACAAGAGTGAGCCACTTGGTACTATTTCTGCAGCACCCTGGGGTTCAGCACTTATTTTGCCGATTTCATATACCTACGTTGCGATGATGGGGTCTAAGGGACTTACAGATGCATCAAAGATAGCTATCCTCAATGCAAACTACATGGCTAAGCGTTTGGAGAAGCATTACCCAGTTCTCTTCCGAGGTGTCAATGG…	GTCACGACTGAGCTACATGATGCTCAGTTAGTCTACGAGTGTCTGCTGATCGTGCTGATGTTGTCATCTGATCTACATAAGACATTCTGCATTCACATGGTGGAGGAGGTCCTGGAAATGGGCCCCATTGGTGTGAAGAAGCACCTTGCACCATTTTTGCCATCACACCGTGTGGTTCCAACTGGAGGAATCCCATCCCCCGACAAGAGTGAGCCACTTGGTACTATTTCTGCAGCACCCTGGGGTTCAGCACTTATTTTGCCGATTTCATATACCTACATTGCGATGATGGGGTCTAAGGGACTTACAGATGCATCAAAGATAGCTATCCTCAATGCAAACTACATGGCTAAGCGTTTGGAGAAGCATTACCCAGTTCTCTTCCGAGGTGTCAATGGA…
NIB_RP1_hgx4849v1_pB27_A-14	Nicotiana benthamiana - Homolog of LOC107783010 (Nicotiana tabacum)		A	1389	2282	CATGAATGCTCAGGTTGGTCTTACAAGTCCCGGCTTTATCGGTGCTGATGTTTGTCATCTAAATCTACATAAGACATTCTGCATTCCTCATGGTGGAGGAGGTCCTGGAATGGGCCCCATTGGTGTGAAGAAGCACCTTGCACCATTTTTACCATCACACCCTGTGGTTCCAACTGGAGGGATCCCATCCCCCGACAAGAGTGAGCCACTTGGTACTATTTCTGCTGCTCCCTGGGGTTCAGCACTTATTTTGCCGATTTCATATACCTACATTGCGATGATGGGGTCTAAGGGACTTACAGATGCATCAAAGATAGCTATCCTGAATGCGAACTACATGGCTAAGCGTTTGGAGAAGCATTACCCAGTTCTCTTCCGAGGTGTCAATGGAACATGTGC…	TGAGCCACTTGGTACTATTTCTGCTGCTCCTGGGGTTCAGCACTTATTTTGCGATTTCATATACTACATGCGATGATGGGGTCTAAGGGACTTACAGATGCATCAAAGATAGCTATCTGAATGCGAACTACATGGCTAAGCGTTTGGGAGAAGCATTACCCAGTTCTCTTCCGAGGTGTCAATGGAACATGTGCCCACGAGTTTATCATTGACCCTGAGGGGCTTTAAGAATACTGCTGGAATAGAACCTGAAGATGTTGCTAAACGTCTTATAGACTATGGATTCCATGGACCTACAATGTCTTGGCCAGTTCCTGGTACACTTATGATTGAACCTACTGAAAGTGAAAGCAAGGCAGAACTAGACAGGTTTTGTGATGCACTCATCTCCATCAGAGA…
NIB_RP1_hgx4849v1_pB27_A-40	Nicotiana benthamiana - Homolog of LOC107783010 (Nicotiana tabacum)		A	1518	No Data	GAAGCACCTTGCACCATTTTTACCATCACACCCTGTGGTTCCAACTGGAGGGATCCCATCCCCCGACAAGAGTGAGCCACTTGGTACTATTTCTGCTGCTCCCTGGGGTTCAGCACTTATTTTGCCGATTTCATATACCTACATTGCGATGATGGGGTCTAAGGGACTTACAGATGCATCAAAGATAGCTATCCTGAATGCGAACTACATGGCTAAGCGTTTGGAGAAGCATTACCCAGTTCTCTTCCGAGGTGTCAATGGAACATGTGCCCACGAGTTTATCATTGACCTGAGGGGCTTTAAGAATACTGCTGGAATAGAACCTGAAGATGTTGCTAAACGTCTTTTTTTATTTTTGTATTCCATGGACCTACAATGTCTTGGCCAGTTCCTGGTACA…
NIB_RP1_hgx4849v1_pB27_A-63	Nicotiana benthamiana - Homolog of LOC107783010 (Nicotiana tabacum)		A	1554	No Data	GGTTCCAACTGGAGGGATCCCATCCCCCGACAAGAGTGAGCCACTTGGTACTATTTCTGCTGCTCCCTGGGGTTCAGCACTTATTTTGCCGATTTCATATACCTACATTGCGATGATGGGGTCTAAGGGACTTACAGATGCATCAAAGATAGCTATCCTGAATGCGAACTACATGGCTAAGCGTTTGGAGAAGCATTACCCAGTTCTCTTCCGAGGTGTCAATGGAACATGTGCCCACGAGTTTATCATTGACCTGAGGGGCTTTAAGAATACTGCTGGAATAGAACCTGAAGATGTTGCTAAACGTCTTATAGACTATGGATTCCATGGACCTACAATGTCTTGGCCAGTTCCTGGTACACTTATGATTGAACCTACTGAAAGTGAAAGCAAGGCAGA…
NIB_RP1_hgx4849v1_pB27_A-76	Nicotiana benthamiana - Homolog of LOC107783010 (Nicotiana tabacum)		A	1572	No Data	CCCATCCCCCGACAAGAGTGAGCCACTTGGTACTATTTCTGCAGCACCCTGGGGTTCAGCACTTATTTTGCCGATTTCATATACCTACATTGCGATGATGGGGTCTAAGGGACTTACAGATGCATCAAAGATAGCTATCCTCAATGCAAACTACATGGCTAAGCGTTTGGAGAAGCATTACCCAGTTCTCTTCCGAGGTGTCAATGGAACATGTGCCCACGAGTTTATCATTGACCTGAGGGGCTTTAAGAATACTGCTGGAATAGAACCTGAAGATGTTGCTAAACGTCTTATAGACTATGGATTCCATGGACCTACAATGTCTTGGCCAGTTCCTGGTACACTTATGATTGAACCTACTGAAAGTGAAAGCAAGGCGGAACTAGACAGGTATTGTGA…
NIB_RP1_hgx4849v1_pB27_A-81	Nicotiana benthamiana - NRC2b	NRC3	B	-31	1012	GGAATTTGTTGCTTCAGCCATGGCAGATGTAGCAGCAGATGTAGCAGTAAAATTCCTAGTAGAAAACTTGATGCAATTATTAATCGACAACGCTGACTTGATTATTGGTATAAAGGGTGAAGTTGAAAATTTACTACAAGATCTGAATGATTTCAATGCTTTTCTCAAACAAGCAGCTAAATCAAGGAGAGACAATGAAGTCTTGAAATCACTAGTAAAGAAGATAAGGAAAGTGGTAAATGATGCTGAAGATTCAATTGATAAGTTTGTGATTGAAGCTAAAAGACATGACGATAAAAATAAATTTGCTCAGTGGTTTCATCTTACTCATGTTGCTAGAGCAAAAGGGGTTGCTGATGAGATTAAAACTATAAGGGAAAGGGTGAAGGAAATTCGCCA…	GATAGATAAACCTTAAGGGAACGTGAGATGCCAATGATGCTTATGACTCAGCTATAACTCCTTATGATAATTTCATCAGTGCTCAGAGAGACGTCCCTGTAGTGAGAAGACGACGTGTAGCCTTGATGACGAAGCGAAAACTGTAATGATCGCCTCATGGAGGATCAGATTATGTTGTGCCGGTCGTTGGTATGCCTGGTCTTGGAAAAACAACTTTGGCATATAAGATTTTCAAGGATTCCACAGTTGAGTATGAGTTTTTCAACCGCATATGGGTATATGTCTCTCAATCATTCAACAGAAGGGAAATATTTCTCAACATCATCAGCAAATTCACTCGAAACACCAAACAATACCATGATACACCAGAGGAGGAATTAGCAAATGAAATAAAGGAGC…
NIB_RP1_hgx4849v1_pB27_A-38	Nicotiana benthamiana - NRC2b		B	456	1203	CGACGTGGTAGGCTTTGATGACGAAGCGAAAACTGTAATTGATCGCCTCATTGGAGGATCAGATTATGTTGTGCCGGTCGTTGGTATGCCTGGTCTTGGAAAAACAACTTTGGCATATAAGATTTTCAAGGATTCCACAGTTGAGTATGAGTTTTTCAACCGCATATGGGTATATGTCTCTCAATCATTCAACAGAAGGGAAATATTTCTCAACATCATCAGCAAATTCACTCGAAACACCAAACAATACCATGATACACCAGAGGAGGAATTAGCAAATGAAATAAAGGAGCTGCTTGGGAAGGGTGGGAAATATCTTGTTGTTTTAGATGATGTGTGGACAAGAGAAGCTTGGGATCGCATTAAAATTGCTTTCCCCAATAATAATAAACGGAATAG…	GCGAAAACTGTAATTGATCGCCTCATGGAGGATCAGATATGTGTGCCGGTCGTGTATGCCTGTCTGAAAAACACTTGGCATATAGATTTCAAGGATTCCACAGTTGAGTATGAGTTTTTCAACCGCATATGGGTATATGTCTCTCAATCATTCAACAGAAGGGAAATATTTCTCAACATCATCAGCAAATTCACTCGAAACACCAAACAATACCATGATACACCAGAGGAGGAATTAGCAAATGAAATAAAGGAGCTGCTTGGGAAGGGTGGGAAATATCTTGTTGTTTTAGATGATGTGTGGACAAGAGAAGCTTGGGATCGCATTAAAATTGCTTTCCCCAATAATAATAAACGGAATAGAGTCTTGATGACTACTAGACAAAACAATGTGGCTAAG…
NIB_RP1_hgx4849v1_pB27_A-44	Nicotiana benthamiana - NRC2b		B	456	1203	CGACGTGGTAGGCTTTGATGACGAAGCGAAAACTGTAATTGATCGCCTCATTGGAGGATCAGATTATGTTGTGCCGGTCGTTGGTATGCCTGGTCTTGGAAAAACAACTTTGGCATATAAGATTTTCAAGGATTCCACAGTTGAGTATGAGTTTTTCAACCGCATATGGGTATATGTCTCTCAATCATTCAACAGAAGGGAAATATTTCTCAACATCATCAGCAAATTCACTCGAAACACCAAACAATACCATGATACACCAGAGGAGGAATTAGCAAATGAAATAAAGGAGCTGCTTGGGAAGGGTGGGAAATATCTTGTTGTTTTAGATGATGTGTGGACAAGAGAAGCTTGGGATCGCATTAAAATTGCTTTCCCCAATAATAATAAACGGAATAG…	GATTTATGTTTGTGCCCGGTCGTTGGTATGCCTGGTCTTGGGAAAAACAACTTTGGGCATATAAGATTTTCAAAGGATTCCACAGTTGAGTATGAGTTTTTCAACCGCATATGGGTATATGTCTCTCAATCATTCAACAGAAGGGAAATATTTCTCAACATCATCAGCAAATTCACTCGAAACACCAAACAATACCATGATACACCAGAGGAGGAATTAGCAAATGAAATAAAGGAGCTGCTTGGGAAGGGTGGGAAATATCTTGTTGTTTTAGATGATGTGTGGACAAGAGAAGCTTGGGATCGCATTAAAATTGCTTTCCCCAATAATAATAAACGGAATAGAGTCTTGATGACTACTAGACAAAAAAAAAAGGCTAAGTCTTGCAACGATAAACCT…
NIB_RP1_hgx4849v1_pB27_A-80	Nicotiana benthamiana - NRC2b		B	456	1203	CGACGTGGTAGGCTTTGATGACGAAGCGAAAACTGTAATTGATCGCCTCATTGGAGGATCAGATTATGTTGTGCCGGTCGTTGGTATGCCTGGTCTTGGAAAAACAACTTTGGCATATAAGATTTTCAAGGATTCCACAGTTGAGTATGAGTTTTTCAACCGCATATGGGTATATGTCTCTCAATCATTCAACAGAAGGGAAATATTTCTCAACATCATCAGCAAATTCACTCGAAACACCAAACAATACCATGATACACCAGAGGAGGAATTAGCAAATGAAATAAAGGAGCTGCTTGGGAAGGGTGGGAAATATCTTGTTGTTTTAGATGATGTGTGGACAAGAGAAGCTTGGGATCGCATTAAAATTGCTTTCCCCAATAATAATAAACGGAATAG…	GATCAGATATGTTGGCGGTCGTGTATGCTGTTCTGAAAACAACTTGCATATAAGATTCAGATCCACAAGTGAGTATGAGTTTTCACGCAATATGGGTATATGTCTTCTCATCATCAACAGAAGGGAAATATTTTCTCAACATCATCAGCAAATTCACTCGAAACACCAAACAATACCATGATACACCAGAGGAGGAATTAGCAAATGAAATAAAGGGAGCTGCTTGGGAAGGGTGGGAAATATCTTGTTGTTTTAGATGATGTGTGGACAAGAGAAGCTTGGGATCGCATTAAAATTGCTTTCCCCAATAATAATAAACGGAATAGAGTCTTGATGACTACTAGACAAAACAATGTGGCTAAGTCTTGCAACGATAAACCTCATGATCTAAAGTTTTTG…
NIB_RP1_hgx4849v1_pB27_A-36	Nicotiana benthamiana - NRC2b		B	456	1203	CGACGTGGTAGGCTTTGATGACGAAGCGAAAACTGTAATTGATCGCCTCATTGGAGGATCAGATTATGTTGTGCCGGTCGTTGGTATGCCTGGTCTTGGAAAAACAACTTTGGCATATAAGATTTTCAAGGATTCCACAGTTGAGTATGAGTTTTTCAACCGCATATGGGTATATGTCTCTCAATCATTCAACAGAAGGGAAATATTTCTCAACATCATCAGCAAATTCACTCGAAACACCAAACAATACCATGATACACCAGAGGAGGAATTAGCAAATGAAATAAAGGAGCTGCTTGGGAAGGGTGGGAAATATCTTGTTGTTTTAGATGATGTGTGGACAAGAGAAGCTTGGGATCGCATTAAAATTGCTTTCCCCAATAATAATAAACGGAATAG…	TCATTGGAGGATCAGATTATGTTGTGCCCGGTCGTTGGTATGCCTGGTCTTGGGAAAACAACTTTGGCATATAAGATTTTCAAGGATTCCACAGTTGAGTATGAGTTTTTCAACCGCATATGGGTATATGTCTCTCAATCATTCAACAGAAGGGAAATATTTCTCAACATCATCAGCAAATTCACTCGAAACACCAAACAATACCATGATACACCAGAGGAGGAATTAGCAAATGAAATAAAGGAGCTGCTTGGGAAGGGTGGGAAATATCTTGTTGTTTTAGATGATGTGTGGACAAGAGAAGCTTGGGATCGCATTAAAATTGCTTTCCCCAATAATAATAAACGGAATAGAGTCTTGATGACTACTAGACAAAACAATGTGGCTAAGTCTTGCAAC…
*Screen = hgx4849v1 Vector = pB27 (N-LexA-bait-C fusion)
**Data provided by Hybrigenics Services
***Annotation results based on blasting sequence to NCBI non-redundant database
Summary of PBS categories
A : Very high confidence in the interaction
B : High confidence in the interaction
C : Good confidence in the interaction
D : Moderate confidence in the interaction
N/A : The PBS is a score that is automatically computed through algorithms and cannot be attributed
