# Supplementary material for: Plant pathogens convergently evolved to counteract redundant nodes of an NLR immune receptor network
Source: PLoS Biol. 2021 Aug 23;19(8):e3001136. doi: 10.1371/journal.pbio.3001136 (PMC8412950; doi:10.1371/journal.pbio.3001136)
Supplement: S7 Table — (XLSX) [file pbio.3001136.s023.xlsx]

## Sheet: Sheet1
Protein name	Vector backbone	Nucleotide sequence	Amino acid sequence	Accession number*
NRC2asyn	pICH41155	ATGGCTAATGTGGCTGTTGAGTTCCTGGTTCAAAATCTCATGCAATTGCTAAGAGATAACGCTGAACTAATCGTTGGAGTCAAAGACTCCGCAGAAAGTCTACTACAGGACTTGAACGACTTTAATGCGTTCTTGAAACAGACCGCTAAATCGAGAACTGAAAATGACGTGCATAAGGAGCTAGTTAAAAAGATCAAAACTGTCGTGAATAGTGCGGAGGACGCTATCGACAAATTCGTTATCGAAGCAAAATTGCATAAAGATAAGGGCGTGGGGCGCTTCGTGGACGTCAAACACTACAAGCGCGTTTACGACGTGGCTGGGGAAATTAAGACCATTCGCGACAAGGTCAAGGAGATCAGACTCAACAACGCATTGGATTTGCAGGCTTTACAGGAC…	MANVAVEFLVQNLMQLLRDNAELIVGVKDSAESLLQDLNDFNAFLKQTAKSRTENDVHKELVKKIKTVVNSAEDAIDKFVIEAKLHKDKGVGRFVDVKHYKRVYDVAGEIKTIRDKVKEIRLNNALDLQALQDEDQSAKGVQERKPPVVEEDDVVGFEEEADKVINRLLGGSSGLEVVPVVGMPGLGKTTLANKIYKHPDIGYQFFTRIWVYVSQSYRRRELFLNIISKFTRNTKQYHDMCEEDLADEIEDFLGKGGKYLIVLDDVWSPDAWERIRIAFPNNNKSNRILLTTRDSKVAKQCKQCIGIPHDLKFLTEDESWILLEKKVFHKDKCPPELELSGKSIAKKCNGLPLAIVVIAGALIGKGKTSREWKQVDESVGEHLINKDQPENCNKLVQLS…	ALQ52761
NRC3WT	pICH41155	ATGGCAGATGTAGCAGCAGATGTAGCAGTAAAATTCCTAGTAGAAAACTTGATGCAATTATTAATCGACAACGCTGACTTGATTATTGGTATAAAGGGTGAAGTTGAAAATTTACTACAAGATCTGAATGATTTCAATGCTTTTCTCAAACAAGCAGCTAAATCAAGGAGAGACAATGAAGTCTTGAAATCACTAGTAAAGAAGATAAGGAAAGTGGTAAATGATGCTGAAGATTCAATTGATAAGTTTGTGATTGAAGCTAAAAGACATGACGATAAAAATAAATTTGCTCAGTGGTTTCATCTTACTCATGTTGCTAGAGCAAAAGGGGTTGCTGATGAGATTAAAACTATAAGGGAAAGGGTGAAGGAAATTCGCCAAAATGATGCTTATGGACTT…	MADVAADVAVKFLVENLMQLLIDNADLIIGIKGEVENLLQDLNDFNAFLKQAAKSRRDNEVLKSLVKKIRKVVNDAEDSIDKFVIEAKRHDDKNKFAQWFHLTHVARAKGVADEIKTIRERVKEIRQNDAYGLQAITSYDNFNQGAQERKVPVVEEDDVVGFDDEAKTVIDRLIGGSDYVVPVVGMPGLGKTTLAYKIFKDSTVEYEFFNRIWVYVSQSFNRREIFLNIISKFTRNTKQYHDTPEEELANEIKELLGKGGKYLVVLDDVWTREAWDRIKIAFPNNNKRNRVLMTTRQNNVAKSCNDKPHDLKFLTENESWELLEKRVFHKEKCPFELELPGKSIAKKCRGLPLAIVVIAGALIGKGKTTREWELVADSVGEHLINRDPENCKKLVQMSY…	QER78240
NRC4WT	pICH41155	ATGGCAGATGCAGTAGTGAATTTTCTGGTGGAGAATCTGTTGCAGCTATTAACTGATAACGTAAAGCTGATCGGAAGTGCAAAGGGAGAGTTAGAGAATCTGCTGAAAGAAGTTCAACACCTAAAAGGCTTCTTAGATGACGCAGCTAAGCTGCCAAGCGACAGCGAACAGTGGAAAGTGTTGGTGGAGGAGATACAAAAAACGGTACATACCGCAGAGGATGCTGTTGATAAGTTTGTGGTTCAGGCGAAGCTGCACAAAGAGAAAAATAAAATGGCAAGAATTTTGGATGTGGGTCATCTGGCTACAGTCAGGAATCTTGCAGCTGAGGTCAAAGGAATTCATGACCAAGTCAAGGAACTTCGCCTAAACAATCAAGCTCTTCAAGCACGCCCAACT…	MADAVVNFLVENLLQLLTDNVKLIGSAKGELENLLKEVQHLKGFLDDAAKLPSDSEQWKVLVEEIQKTVHTAEDAVDKFVVQAKLHKEKNKMARILDVGHLATVRNLAAEVKGIHDQVKELRLNNQALQARPTLELPKKGSSETTQQGPALEDDEVVGFDEEANKVINRLVKESKDLDIIPVVGMPGLGKTTLARKIYKDPKLSYEFFGVHWVYVGQSYKIKDVFLNILKFFTRRTEDYQHEDVDALAKVIAGFINKGGRCLICLDDVWETKVIDYVKTIFPENEKGHRVMMTTRNKVLATYANSDPHDLKFLTPKESFELLVKRVFGKKPCPKDLVGHGESIAGKCGGVPLAVVVIAGALRGRPNTSDWIRVERNVVQHLYTNSEESCLKFVEMSYDH…	QER78241
*NCBI (National Center for Biotechnology Information)
