# Supplementary material for: Plant pathogens convergently evolved to counteract redundant nodes of an NLR immune receptor network
Source: PLoS Biol. 2021 Aug 23;19(8):e3001136. doi: 10.1371/journal.pbio.3001136 (PMC8412950; doi:10.1371/journal.pbio.3001136)
Supplement: S8 Table — (XLSX) [file pbio.3001136.s024.xlsx]

## Sheet: Sheet1
List of primers used for NRC2, NRC3, NRC4, SW5b cloning
Primer name	Sequence (5' - 3')	Usage in this study
NRC2_H480R_F	/5’-Phos/ GACATGTTGCACGAGTTTTGCAGACAA	NRC2 autoactive mutant
NRC2_H480R_R	/5’-Phos/ ACGAAGACGACATGTTTTGATTTGACC	NRC2 autoactive mutant
NRC3_D480V_F	/5’-Phos/ATGTTGCATGAGTTCTGCAGACATGAA	NRC3 autoactive mutant
NRC3_D480V_R	/5’-Phos/AACATGAACACGACATGTTTTGATTTG	NRC3 autoactive mutant
SW5b_D857V_GG_F	/5’-Phos/ AATTGGTCTCATGTTGTTGTGCATCACTTTTGCTTGGAAA	SW5b autoactive mutant
SW5b_D857V_GG_R	/5’-Phos/ AATTGGTCTCCAACATGAACCTGACAGTATTTGACTCTACC	SW5b autoactive mutant
NRC3-NB-GG-F	AATTGGTCTCTAATGcctgtagttgaggaagatgacgtggta	NRC3 NBARC domain truncation
NRC3-CCNB-GG-R	AATTGGTCTCTAAGCTTActccatcatagcttcatgtctgcagaa	NRC3 NBARC domain truncation
NbNRC2_K188R_F	/5-Phos/ACGACACTGGCAAATAAGATTTACAAG	NRC2 p-loop mutant
NbNRC2_K188R_R	/5-Phos/TCTGCCGAGTCCAGGCATTCCAACAAC	NRC2 p-loop mutant
NbNRC3_K191R_F	/5-Phos/ACAACTTTGGCATATAAGATTTTCAAG	NRC3 p-loop mutant
NbNRC3_K191R_R	/5-Phos/TCTTCCAAGACCAGGCATACCAACGAC	NRC3 p-loop mutant
NRC2-CCNB-GG-F	AATTGGTCTCTAATGGCTAATGTGGCTGTTGAGTTCCTGGTTCA	NRC2::4xMyc
NRC2_GGns_R2	ATTGGTCTCTCGAATAGAGATCGGGAGGGAATATAGAgagcttgaac	NRC2::4xMyc
NRC3-CCNB-GG-F	AATTGGTCTCTAATGGCAGATGTAGCAGCAGATGTAGCAGT	NRC3::4xMyc
NRC3-GGns-R	AATTGGTCTCTCGAACCCAATCCGAGATCTGGAGGAAATA	NRC3::4xMyc
