# Supplementary material for: Plant pathogens convergently evolved to counteract redundant nodes of an NLR immune receptor network
Source: PLoS Biol. 2021 Aug 23;19(8):e3001136. doi: 10.1371/journal.pbio.3001136 (PMC8412950; doi:10.1371/journal.pbio.3001136)
Supplement: S10 Table — (XLSX) [file pbio.3001136.s026.xlsx]

## Sheet: Sheet1
Primer name	Sequence (5' - 3')
NbTOL9a-Hp_F1	accaggtctcaggagTGAATCCGGACAGGAAGCAGCTGA
NbTOL9a-Hp_R2	accaggtctcatcgtATAGCTTCATGTTTCGCCAATACA
