# Supplementary material for: Plant pathogens convergently evolved to counteract redundant nodes of an NLR immune receptor network
Source: PLoS Biol. 2021 Aug 23;19(8):e3001136. doi: 10.1371/journal.pbio.3001136 (PMC8412950; doi:10.1371/journal.pbio.3001136)
Supplement: S13 Table — (XLSX) [file pbio.3001136.s029.xlsx]

## Sheet: Sheet1
Construct name	Vector backbone	Density (OD600)	Reference	Usage
GFP::PexRD54	pK7WGF2	0.2	Dagdas et al. 2016	CoIP and IP-MS
GFP::AVRcap1b	pICH86977	0.2	This study	CoIP and IP-MS
AVRcap1b::6xHA	pICH47742	0.2	This study	CoIP
NbTOL9a::6xHA	pICH47732	0.2	This study	CoIP
NbTOL9b::6xHA	pICH47732	0.2	This study	CoIP
NbTOL9c::6xHA	pICH47732	0.2	This study	CoIP
NbTOL3::6xHA	pICH47732	0.2	This study	CoIP
NbTOL6::6xHA	pICH47732	0.2	This study	CoIP
4xHA::SPRYSEC15	pBINPLUS	0.2		CoIP
4xHA::SPRYSEC9	pBINPLUS	0.2		CoIP
NRC2::4xmyc	pICH86988	0.2	This study	CoIP
NRC3::4xmyc	pICH86988	0.2	This study	CoIP
NRC4::4xmyc	pICH86988	0.2	This study	CoIP
NbNRC2K188R::4xmyc	pICH86988	0.2	This study	CoIP
NbNRC3K191R::4xmyc	pICH86988	0.2	This study	CoIP
NbNRC4K190R::4xmyc	pICH86988	0.2	Wu et al. 2017	CoIP
AVRcap1b::4xmyc	pICH47742	0.2	This study	CoIP
