# Supplementary material for: Plant pathogens convergently evolved to counteract redundant nodes of an NLR immune receptor network
Source: PLoS Biol. 2021 Aug 23;19(8):e3001136. doi: 10.1371/journal.pbio.3001136 (PMC8412950; doi:10.1371/journal.pbio.3001136)
Supplement: S14 Table — (XLSX) [file pbio.3001136.s030.xlsx]

## Sheet: Table S14_Spectrum reports for 
Protein name	(All)
Max of Mascot Ion score							Biological sample name
Protein accession numbers	Peptide sequence	Fixed modifications identified by spectrum	Variable modifications identified by spectrum	Observed m/z	Spectrum charge	Actual minus calculated peptide mass (PPM)	A	R
150318|eGFP-RCD1-WWE_1-265|for_Lennart	AEVKFEGDTLVNR						79.3	93.7
	AEVKFEGDTLVNRIELK	(blank)	(blank)	393.02	5	0.1224		22.6
				491.02	4	-6.281		29.7
				491.022	4	-2.983	34
				491.022	4	-2.671		36.9
				491.022	4	-1.986		40.7
				491.022	4	-1.861		42.7
				491.022	4	-1.302	36.2	46.7
				491.023	4	-0.927		41.6
				491.023	4	-0.7414		28.6
				491.023	4	-0.617	33.6
				491.023	4	-0.4926		30.2
				491.023	4	-0.4293	36.9
				491.023	4	-0.3681	49.7
				491.023	4	-0.3049	37.5	18.9
				491.023	4	-0.1805	38.3
				491.023	4	-0.1193	28.2	30.3
				491.023	4	0.005129		33.6
				491.023	4	0.1296		46.9
				491.023	4	0.1928	33.2
				491.023	4	0.254		29.2
				491.023	4	0.3172		32.5
				491.023	4	0.3784		56.8
				491.023	4	0.5028		31.6
				491.023	4	0.566		43.2
				491.023	4	0.8781		39.5
				491.024	4	0.9393	38.7
				491.024	4	1.003		20.4
				491.024	4	1.127		40.4
				491.024	4	1.188		30.4
				491.024	4	1.749		35
				491.024	4	2.371	42.2
				654.361	3	-1.73	52.5	28.3
				654.361	3	-1.077		44.3
				654.362	3	-0.05045		44.9
				654.362	3	0.1362		44.7
				654.362	3	0.4161		32.7
				654.362	3	0.6976		45.3
				654.362	3	0.8842		39.8
				654.362	3	1.071		50.6
				654.362	3	1.164		36
				654.362	3	1.258		43.6
				654.363	3	1.351		36.3
				654.363	3	1.444	54.1	42.5
				654.363	3	1.631		22.9
				654.363	3	1.724		24
				654.363	3	2.097		21.7
				654.363	3	2.377		20.6
				981.039	2	-0.2927		96.3
				981.039	2	-0.2305	99.9	57.1
				981.039	2	-0.04382		88.5
				981.039	2	0.0806	50.6	36.1
				981.039	2	0.1428	83.3
				981.039	2	0.4549		92
				981.039	2	0.6415		76
				981.04	2	0.7037		63.2
				981.04	2	0.7659		16.3
				981.04	2	1.388		25.2
				981.041	2	2.198		44.4
	DDGNYKTR	(blank)	(blank)	484.725	2	-0.3138	22.1
				484.726	2	0.504		25.5
				484.726	2	0.568		27.1
	DDGNYKTRAEVK	(blank)	(blank)	698.347	2	0.44		20.6
	DHMVLLEFVTAAGITLGMDELYK	(blank)	(blank)	856.109	3	7.305		68.9
				856.11	3	8.089		33
	DHMVLLEFVTAAGITLGmDELYKDITSLYK	(blank)	m18: Oxidation (+15.99)	851.437	4	1.842		18.4
				851.443	4	7.797		48.6
				1134.91	3	-0.7194		53.7
				1134.91	3	1.325		64.8
				1134.91	3	1.54		22.8
				1134.92	3	6.384		42.1
			m3: Oxidation (+15.99)	851.441	4	6.218		43
				1134.91	3	-0.3967		32.2
				1134.91	3	0.1411		62.9
				1134.92	3	5.415		94.5
				1134.92	3	5.845		30.8
			m3: Oxidation (+15.99), m18: Oxidation (+15.99)	855.438	4	4.106		52.1
				855.438	4	4.464		28.6
			(blank)	847.44	4	2.872		71.7
				1129.58	3	-0.5303		37.5
				1129.58	3	-0.3142		29.9
				1129.58	3	1.524		34.7
				1129.58	3	2.822		21.8
				1693.88	2	8.106		29.7
	DHMVLLEFVTAAGITLGmDELYKDITSLYKK	(blank)	m18: Oxidation (+15.99)	883.46	4	0.1765		81.7
				883.461	4	1.006		83.1
				883.461	4	1.42		42.4
				883.461	4	1.905		49.5
				883.462	4	2.596		22.2
				883.467	4	8.612		33.2
				1177.61	3	-0.2526		17.1
				1177.61	3	0.05921		32.5
				1177.61	3	1.303		16.9
				1177.61	3	2.444		27.7
			m3: Oxidation (+15.99)	883.459	4	-0.2382		78.9
				883.46	4	0.1765		45.2
				883.46	4	0.4529		34.8
				883.461	4	1.075		82.6
				883.464	4	5.362		60.1
				883.466	4	6.745		34.6
				883.467	4	8.059		48.2
				883.467	4	8.681		79.7
				1177.61	3	1.199		17.4
				1177.61	3	1.408		63.8
				1177.62	3	7.008		42.4
			m3: Oxidation (+15.99), m18: Oxidation (+15.99)	887.459	4	1.059		32.2
				887.46	4	1.541		37.5
				887.46	4	1.885		21.8
				887.461	4	3.33		31.7
			(blank)	879.46	4	-1.547		26.8
				879.461	4	0.3978		18.7
				879.461	4	0.5366		84.7
				879.462	4	0.8837		79.2
				879.466	4	6.024		75.7
				1172.28	3	-0.2765		24.6
				1172.28	3	0.245		25.5
				1172.28	3	0.3491		113
				1172.28	3	5.038		33.8
				1172.29	3	6.08		37.3
	DITSLYKK	(blank)	(blank)	484.276	2	-0.6697		28.1
				484.276	2	-0.4816		29.7
				484.277	2	-0.2294		30.2
				484.277	2	0.4011		42.6
				484.277	2	0.5292		29.4
	EDGNILGHK	(blank)	(blank)	491.751	2	-0.5333		33.8
				491.751	2	0.2728		57.2
	EDGNILGHKLEYNYNSHNVYImADKQK	(blank)	m22: Oxidation (+15.99)	642.713	5	0.391	26.2
				642.713	5	1.438		17.9
				803.14	4	1.556		30
				1070.52	3	-0.0947		16.2
			(blank)	533.096	6	0.8417	20.9
				639.513	5	-0.357	22.9
				799.139	4	-1.023	27.5
				799.14	4	0.3539		15.9
				799.141	4	1.118		29.2
				1065.18	3	-1.382	39.3
				1065.18	3	-0.3494		42.6
				1065.19	3	1.141		39.5
	FEGDTLVNR	(blank)	(blank)	525.764	2	-1.058		26.8
				525.764	2	-0.8262	42.7	67.4
				525.764	2	-0.5939	52.8
				525.764	2	-0.3617	66	28.7
				525.764	2	-0.1294		67.8
				525.764	2	-0.01327		26.1
				525.764	2	0.1029	65.1	57.5
				525.765	2	0.219		58.4
				525.765	2	0.3351		64.8
				525.765	2	0.4513		47.8
				525.765	2	0.5674		30.2
				525.765	2	0.8016		48.9
				525.765	2	0.9177		53
				525.765	2	1.614		48
				525.765	2	1.847		63
				525.765	2	1.963		41.9
	FEGDTLVNRIELK	(blank)	(blank)	511.946	3	-1.737		37.8
				511.947	3	-1.438		43
				511.947	3	-1.38	35.2
				511.947	3	-0.783		37.8
				511.947	3	-0.4231		30.9
				511.947	3	-0.3038		51.6
				511.947	3	-0.2451		34.9
				511.947	3	-0.1845	47.7	20.6
				511.947	3	-0.006482	29.7
				511.947	3	0.1128		30.7
				511.947	3	0.2321		35.9
				511.948	3	0.4121		28.1
				511.948	3	0.7094		27.2
				767.417	2	-0.3364		108
				767.417	2	-0.1773		29.7
				767.417	2	-0.09776		90
				767.417	2	0.1409		67.6
				767.417	2	0.2204		71
				767.418	2	0.4603		31.2
				767.418	2	0.7785	74.6
				767.419	2	1.574		19.3
	FSVSGEGEGDATYGK	(blank)	(blank)	752.332	2	-1.696		105
				752.333	2	-1.451		67.8
				752.333	2	-1.289	113	107
				752.333	2	-1.208		58.8
				752.333	2	-1.045		74.6
				752.333	2	-0.9643	40.2	76
				752.333	2	-0.802	75.6	105
				752.333	2	-0.7209	112	112
				752.333	2	-0.6397		103
				752.333	2	-0.5586	102	42.3
				752.333	2	-0.4775	104
				752.333	2	-0.3963		56.2
				752.333	2	-0.3152	90	55.5
				752.333	2	-0.2341	43.4	98.4
				752.333	2	-0.1529	66.8
				752.334	2	-0.07179		102
				752.334	2	0.009349	109	102
				752.334	2	0.09048	112	113
				752.334	2	0.1716	109	119
				752.334	2	0.2528	116	103
				752.334	2	0.3339	38.6	118
				752.334	2	0.415	116	121
				752.334	2	0.4962	48	119
				752.334	2	0.5773	91	107
				752.334	2	0.6584	115	114
				752.334	2	0.7396		112
				752.334	2	0.822	85.3	109
				752.334	2	0.9032		135
				752.334	2	0.9843		109
				752.334	2	1.065	105	116
				752.334	2	1.147	71.1	111
				752.335	2	1.228		88.4
				752.335	2	1.309		127
				752.335	2	1.39	70.2	18.2
				752.335	2	1.471		34
				752.335	2	1.552		115
				752.335	2	1.633		38.5
				752.335	2	1.715		109
				752.335	2	1.958		112
				752.335	2	2.039		51.2
				752.335	2	2.12		112
				752.335	2	2.201		84
				752.335	2	2.364		81.7
				752.336	2	2.607		33.3
				752.336	2	2.769		44.8
				752.336	2	2.85		65.7
				752.336	2	2.932		71.7
				752.336	2	3.095	34.7
				752.336	2	3.176	38.3
				752.336	2	3.257		46.5
	FSVSGEGEGDATYGKLTLK	(blank)	(blank)	653.661	3	-1.301		88.3
				653.661	3	-0.6467		69.1
				653.661	3	-0.5533		54.5
				653.661	3	-0.4599		52.6
				653.662	3	-0.3665		38
				653.662	3	0.007176		78.4
				653.662	3	0.1006		59.7
				653.662	3	0.194	84.3	82.1
				653.662	3	0.2874		84.9
				653.662	3	0.3808	52.4	91.1
				653.662	3	0.4743	55.5	92.7
				653.662	3	0.5677		49.8
				653.662	3	0.6611	91	91.2
				653.662	3	0.7545	102	53.6
				653.662	3	0.8495	80.6	37.7
				653.662	3	0.9429		42.7
				653.662	3	1.036		55.3
				653.663	3	1.13		106
				653.663	3	1.41		37.5
				653.663	3	1.503		53.9
				653.663	3	1.597		81.6
				653.663	3	1.784		24.1
				653.663	3	2.064		34.1
				653.663	3	2.157		41
				653.663	3	2.251		46.9
				979.986	2	-2.915	96.2
				979.988	2	-1.419		23.2
				979.988	2	-0.7963		28.6
				979.989	2	-0.1725		31.4
				979.989	2	0.01432		79.4
				979.989	2	0.0766	140	68.6
				979.989	2	0.388	121
				979.99	2	0.4503		125
				979.99	2	0.5125	94.6	92.4
				979.99	2	0.6994		41.2
				979.99	2	0.7617		61.9
				979.99	2	0.8862		43.2
				979.99	2	1.011		77.9
				979.991	2	1.635		94.4
				979.991	2	1.697	86.7
				979.991	2	1.821		86.8
				979.991	2	2.133		56.8
				979.991	2	2.257	72.6	78.5
				979.991	2	2.382		79.6
	GEELFTGVVPILVELDGDVNGHK	(blank)	(blank)	813.092	3	0.5428	28.5
				813.092	3	0.6179	20.4
				813.093	3	0.8432		52.7
				813.093	3	0.9183		71
				813.093	3	1.22		79.9
				813.093	3	1.37		46.4
				813.093	3	1.52	70.1
				813.094	3	1.896		60
				813.094	3	1.971		73
				813.094	3	2.196	65.1
				813.094	3	2.496		58
				1219.13	2	-0.2281		31.6
				1219.13	2	0.3734		36.5
				1219.13	2	0.4735		58.1
				1219.14	2	1.274	17.8
				1219.14	2	1.375		30.2
				1219.14	2	1.676		22.6
				1219.14	2	2.376		21
				1219.14	2	3.078	54.5
				1219.14	2	3.178		24
	GEELFTGVVPILVELDGDVNGHKFSVSGEGEGDATYGK	(blank)	(blank)	785.187	5	1.107		55.6
				981.23	4	-0.9908		35.1
				981.231	4	-0.5553	54
				981.231	4	-0.4309	23.8
				981.231	4	-0.3687		61.1
				981.231	4	0.004604	55.7
				981.232	4	0.3779		18.3
				981.232	4	0.5033		55.1
				981.232	4	1.188		36.4
				981.233	4	1.437		40.6
				981.233	4	1.561	52.6
				981.233	4	1.685		36
				981.233	4	2.121		34.9
				1307.97	3	-0.101		39.5
				1307.97	3	0.08569	33.2
				1307.97	3	1.113		17.9
				1307.98	3	2.047		34.8
	GEELFTGVVPILVELDGDVNGHKFSVSGEGEGDATYGKLTLK	(blank)	(blank)	876.246	5	-2.896		39.2
				876.246	5	-2.547	24.4
				876.247	5	-1.431	43.2
				876.248	5	-0.9435		59.5
				876.249	5	0.3804		61.3
				876.249	5	0.4501		40.4
				876.249	5	0.6603		32.8
				876.249	5	0.7299	44	38
				876.25	5	0.939		52.9
				876.25	5	1.009		20.8
				876.25	5	1.078		60.8
				876.25	5	1.705		62.3
				876.25	5	1.984		40.8
				876.25	5	2.054		73.7
				876.251	5	3.03	92.2
				1095.06	4	-2.307		44.7
				1095.06	4	-0.6337		45.3
				1095.06	4	-0.07629		38.7
				1095.06	4	0.5926		26.1
				1095.06	4	0.8165		17.2
				1095.06	4	0.928	45	37.2
				1459.75	3	2.311		71.1
	GIDFKEDGNILGHK	(blank)	(blank)	386.453	4	-1.451		23.9
				386.453	4	-0.9761	38.9
				386.453	4	-0.818		27.7
				386.453	4	-0.7402		26.4
				386.453	4	-0.3435		23
				386.453	4	-0.1853		35.3
				386.453	4	0.05319		36.7
				386.453	4	0.2891		34.9
				386.453	4	0.4473		21.1
				514.935	3	-1.602	68.2
				514.935	3	-1.246		50
				514.935	3	-1.127	58.6
				514.935	3	-0.6507		60.6
				514.935	3	-0.5321	49.7
				514.935	3	-0.4135		58
				514.935	3	-0.2949	57.8	68.2
				514.935	3	-0.05765	51.5	50.6
				514.935	3	0.1796		58.3
				514.935	3	0.2982		57.2
				514.936	3	0.4168		50.1
				514.936	3	0.5354	36	62.1
				514.936	3	1.129		56
				514.936	3	1.247		27.6
				771.898	2	-2.226	37.1
				771.898	2	-1.83		82.6
				771.899	2	-0.4848		74.4
				771.899	2	-0.2476		75.6
				771.899	2	-0.08941		70.5
				771.899	2	-0.01033		64.6
				771.899	2	0.06874		56.6
				771.9	2	0.306		76.1
				771.9	2	0.7014	52.4	57.2
				771.9	2	1.256	55
	GIDFKEDGNILGHKLEYNYNSHNVYImADK	(blank)	m27: Oxidation (+15.99)	586.453	6	1.152		20.2
				586.453	6	1.465		15.9
				703.541	5	0.7215	26
				703.542	5	1.155		19.8
				703.542	5	1.503		33.6
				879.175	4	0.6384		27
				879.175	4	1.402	36.2
				1171.89	3	-1.704	41.2
				1171.9	3	0.5897		42.3
			(blank)	583.786	6	-0.4357	26.4
				583.786	6	-0.2264		27.8
				583.787	6	1.343		32.6
				583.787	6	2.076		18.6
				700.341	5	-1.009	38.2
				700.342	5	0.1258	26.5
				700.342	5	0.4746		21.4
				700.342	5	0.9106		37.9
				700.343	5	1.259		21.4
				700.343	5	1.871		33.4
				700.344	5	2.482		32.9
				875.175	4	-0.1149		27.1
				875.176	4	0.5129		52.2
				875.176	4	0.6524	54.6
				875.176	4	1.212		47.6
				875.177	4	1.77		52.4
				875.181	4	6.027	26.6
				1166.56	3	-1.211		28.6
				1166.56	3	-0.3731	31.5
				1166.56	3	0.1501		46.8
				1166.57	3	2.559		67.1
	HNIEDGSVQLADHYQQNTPIGDGPVLLPDNHYLSTQSALSK	(blank)	(blank)	639.746	7	0.3238		57.5
				746.203	6	1.05		49
				746.203	6	1.622		56.7
				895.239	5	-2.141		37.4
				895.24	5	-1.527		41.3
				895.241	5	-0.5031		73.1
				895.241	5	-0.3667		39.5
				895.242	5	0.5881		53.6
				895.242	5	0.7245	57.9
				895.242	5	0.7927	60.4
				895.242	5	0.8609		75
				895.242	5	1.065		18.3
				895.242	5	1.202		78.4
				895.242	5	1.339	57.7	47.9
				895.242	5	1.476		70.2
				895.243	5	1.749		53.1
				895.243	5	1.885		71.4
				895.243	5	1.953		46.2
				895.243	5	2.021		58.7
				1118.8	4	-0.8555	32.2
				1118.8	4	-0.2008		41.7
				1118.8	4	-0.09166	34.1
				1118.8	4	0.2366	59.2	61.5
				1118.8	4	0.4548		19.3
				1118.8	4	0.5639		61
				1118.8	4	0.6731		55.2
				1118.8	4	1		42.6
				1118.8	4	1.328		93.3
				1118.8	4	1.546		25.1
				1118.8	4	1.765		28.7
				1491.4	3	0.2802		33.6
				1491.4	3	0.362	38.2
				1491.4	3	0.6075		47.1
				1491.4	3	1.263		29.1
	HNIEDGSVQLADHYQQNTPIGDGPVLLPDNHYLSTQSALSKDPNEK	(blank)	(blank)	843.413	6	1.257	37.1
				843.413	6	1.33		35.9
				843.413	6	1.547		41.2
				1011.89	5	-1.251	44.5
				1011.89	5	-0.7685	28.9
				1011.89	5	0.4995		47.2
				1011.89	5	0.5598		44.5
				1264.62	4	0.4894		31.1
	HNIEDGSVQLADHYQQNTPIGDGPVLLPDNHYLSTQSALSKDPNEKR	(blank)	(blank)	745.366	7	-3.016	66.2
				745.367	7	-2.606		45.1
				745.37	7	1.084		77.7
				745.37	7	1.329	61.7
				745.37	7	1.739		38.4
				745.37	7	1.821	50.4
				745.37	7	2.067		61.2
				869.428	6	-0.6121	24.5	30.8
				869.428	6	-0.5419	63.4
				869.429	6	-0.4014		58.3
				869.429	6	-0.1205		23.6
				869.43	6	0.652	22.8
				869.43	6	0.8639		42.5
				869.43	6	1.075		28.2
				869.43	6	1.777		67.2
				869.431	6	2.198		50.8
				869.431	6	2.479	49.9
				1043.11	5	-2.448		28.5
				1043.11	5	0.01056	39.4
				1043.11	5	0.1276		23.8
				1043.11	5	0.4797		17.1
				1043.11	5	1.182		31.9
				1043.11	5	1.299		23.8
				1303.64	4	0.00193	25.4
				1303.64	4	0.8447		35.8
				1737.85	3	-1.343		25.3
	IELKGIDFK	(blank)	(blank)	354.878	3	-0.2992	34.5
	IELKGIDFKEDGNILGHK	(blank)	(blank)	507.28	4	-0.02662	32
				507.28	4	0.3347		30
				507.28	4	0.3939		35.8
				507.28	4	0.8756		36.3
				507.281	4	1.48		43.6
				507.281	4	1.539		43.3
				507.281	4	1.721	26.7
				676.037	3	-0.5937		50.4
				676.038	3	0.4013		21.6
				676.038	3	0.5819		53.3
				676.038	3	1.124		26.4
				676.038	3	1.395		39.1
				676.039	3	1.937	57.6
				1013.55	2	-1.28	61.4
				1013.55	2	0.1057		29.4
				1013.55	2	0.2863		45.1
				1013.55	2	0.6476		67.8
	IRHNIEDGSVQLADHYQQNTPIGDGPVLLPDNHYLSTQSALSK	(blank)	(blank)	678.2	7	-0.5237		70
				678.2	7	-0.4336		54.9
				678.203	7	3.352	63.4
				791.064	6	-2.413	63.6
				791.066	6	-0.4817		91.1
				791.066	6	-0.01855		32.7
				791.067	6	0.4446		70.3
				791.067	6	0.6762	85
				791.067	6	0.7534		22
				791.067	6	0.909		66.6
				791.067	6	0.9862		61.8
				791.067	6	1.372		75.7
				791.067	6	1.449		57
				949.075	5	-2.797	45.2
				949.077	5	-0.9301	49.1
				949.077	5	-0.6717	41.9
				949.077	5	-0.6074		35.2
				949.078	5	-0.5431		49.7
				949.078	5	0.1645		29.2
				949.078	5	0.2288		62.4
				949.078	5	0.2932	47
				949.078	5	0.3575		47.1
				949.078	5	0.4218	67.7
				949.079	5	0.6791		68
				949.079	5	0.7435		38.2
				949.079	5	1.066		81.5
				949.079	5	1.13		56.9
				949.079	5	1.195		43.4
				949.08	5	1.645		21
				949.08	5	1.902		54.1
				1186.09	4	-0.9402	25.8
				1186.1	4	-0.116		47.5
				1186.1	4	0.1928		19.8
				1186.1	4	0.5016	58	57.9
				1186.1	4	1.223		29.2
				1581.13	3	0.7236		29
	IRHNIEDGSVQLADHYQQNTPIGDGPVLLPDNHYLSTQSALSKDPNEK	(blank)	(blank)	761.524	7	0.4658		35.8
				761.524	7	0.7064	57.3
				761.524	7	0.8667		56
				761.524	7	1.188		46.9
				888.276	6	-0.598		43
				888.277	6	0.7092		46.5
				888.277	6	1.053		65.5
				1065.73	5	0.1268		39.6
				1065.73	5	0.8142		42.2
				1331.91	4	-0.1115	19.3
	LEYNYNSHNVYIMADK	(blank)	m13: Oxidation (+15.99)	663.972	3	0.1719		16.4
				663.972	3	0.4478		31.5
				663.972	3	0.6317	17.3
				663.972	3	0.9076		41
				663.973	3	1.092		59.8
				663.973	3	1.551		46.5
				663.973	3	1.643		60.2
				663.973	3	2.013		22.6
				995.455	2	0.485		28.5
				995.455	2	0.7302		36
				995.455	2	0.7915		30.5
			(blank)	658.639	3	-1.167	41.3
				658.64	3	-0.3308	78
				658.64	3	0.2255		20.9
				658.641	3	0.5963		52.5
				658.641	3	0.7817		45.1
				658.641	3	1.338		64.6
				658.641	3	1.431		56.7
				658.641	3	1.523		57.3
				658.642	3	2.545		22.8
				987.455	2	-1.593		36.4
				987.457	2	-0.1702		38
				987.457	2	0.5715	109
				987.458	2	1.067		127
				987.46	2	2.984		43.4
	LEYNYNSHNVYImADKQK	(blank)	m13: Oxidation (+15.99)	562.269	4	-0.467	23.4
				562.269	4	-0.2497		36.8
				562.269	4	-0.03248		61
				562.269	4	0.07616		45.3
				562.269	4	0.1848	41.6	43.1
				562.269	4	0.2934	39.7
				562.269	4	0.5107		49.2
				562.27	4	0.9452		32.3
				562.27	4	1.054		38.3
				562.27	4	1.271		30.7
				562.27	4	1.38		54.8
				562.271	4	2.794		36.8
				749.355	3	-1.494		26.5
				749.356	3	-0.9234		22.3
				749.356	3	-0.516	43.8	25.5
				749.356	3	-0.1901	69.6
				749.356	3	-0.1086		33.2
				749.357	3	0.2988	27.7	55.2
				749.357	3	0.3802		44.2
				749.357	3	0.4617		32.1
				749.357	3	0.5445	65.8
				749.357	3	0.7075		56
				749.357	3	0.789		38.9
				749.357	3	0.9519		55.4
				749.357	3	1.033		60.5
				749.357	3	1.196		36
				749.357	3	1.278		66.1
				749.357	3	1.359		64
				749.358	3	1.685	55.2
				749.358	3	1.767		67.6
				749.358	3	2.5		45.3
				1123.53	2	-0.5098		32.2
				1123.53	2	-0.1839		42.3
				1123.53	2	0.3593		63.9
				1123.53	2	1.447		43.2
			(blank)	558.269	4	-1.875		39.7
				558.269	4	-1.766		24
				558.27	4	-0.01343		35.6
				558.271	4	0.2054	42	29
				558.271	4	0.3148		44
				558.271	4	0.4242		36.6
				558.271	4	0.5336		40.5
				558.271	4	0.6431		38.3
				558.271	4	0.7525		39.2
				558.271	4	0.8619		42.8
				558.271	4	0.9713		39.5
				558.271	4	1.081		52.1
				558.271	4	1.737		38.1
				744.023	3	-2.608		30.8
				744.024	3	-1.458		52.2
				744.024	3	-1.13		55.3
				744.025	3	0.1009		43.5
				744.025	3	0.265		24.5
				744.025	3	0.3471		40.1
				744.025	3	0.5946		35.7
				744.025	3	0.6767	62.6	33.5
				744.025	3	0.7587		34.5
				744.025	3	0.9229	27
				744.026	3	1.005		52.3
				744.026	3	1.087	69.1	59.8
				744.026	3	1.169		58.5
				744.026	3	1.333		59.3
				744.026	3	1.415		42
				744.026	3	1.497		62
				744.026	3	1.579		35.5
				744.026	3	2.154		34.3
				744.027	3	2.564		44.6
				1115.53	2	-1.59		50.2
				1115.53	2	-0.8233		58.9
				1115.53	2	0.05204		46
				1115.53	2	0.3812	60.8
				1115.53	2	0.7094		52.5
				1115.54	2	1.914		28.8
	LEYNYNSHNVYIMADKQKNGIK	(blank)	(blank)	661.332	4	0.5079		37.7
				661.333	4	1.987		35.6
				881.439	3	-0.2032		22
	NGIKVNFK	(blank)	(blank)	307.183	3	-1.493		32.1
				307.183	3	-0.9939	35.4	31
				307.183	3	-0.896		26.2
				307.183	3	-0.7949	23.4	28.5
				307.183	3	-0.697	25.4	31.2
				307.183	3	-0.5959	34.3
				307.183	3	-0.498	37.1	38.6
				307.183	3	-0.3969		34.7
				307.183	3	-0.299		35.7
				307.183	3	-0.1979		36.9
				307.184	3	-0.09999		31.9
				307.184	3	0.09903		36.1
				307.184	3	0.2002		35.5
				307.184	3	0.4971		29.3
				307.184	3	1.094		35.6
				307.184	3	1.195		23.6
				307.184	3	1.394		31.7
				307.184	3	2.19		33.6
				460.271	2	-1.379		67.5
				460.271	2	-1.314	26.9
				460.271	2	-0.8482		36.3
				460.271	2	-0.7155		55.9
				460.271	2	-0.5828	56.4
				460.271	2	-0.5176		56
				460.271	2	-0.4502		66.9
				460.272	2	-0.3175		62.7
				460.272	2	-0.2522		44
				460.272	2	-0.05214	38.3	35.9
				460.272	2	0.01311		38.1
				460.272	2	0.08054		45.4
				460.272	2	0.2132		67.3
				460.272	2	0.2806		46.5
				460.272	2	0.3459		51
				460.272	2	0.4133	63.8
				460.272	2	0.4786		51.8
				460.272	2	0.546	45.7
				460.272	2	0.6112		48.8
				460.272	2	0.7439		51.5
				460.272	2	0.8766		67.4
				460.272	2	0.944		60.3
				460.272	2	1.009		29.6
				460.272	2	1.142		62.5
				460.272	2	1.209		42.2
				460.272	2	1.805		70.7
	NGIKVNFKIR	(blank)	(blank)	396.912	3	-0.9405		44
				396.912	3	-0.4004	42.9	39
				396.912	3	-0.2464	44.2
				396.912	3	0.599		40
				396.912	3	0.6772	55.3
				396.912	3	0.753		49.1
				396.912	3	1.063		43.5
				594.865	2	0.6108	43.7	70.8
				594.865	2	0.8161		72.3
				594.865	2	1.124		84.1
	QHDFFKSAmPEGYVQER	(blank)	m9: Oxidation (+15.99)	521.992	4	-0.6796		26.3
				521.993	4	-0.09446		36
				521.993	4	0.6077		31.4
				695.655	3	0.4672		35
				695.655	3	0.555		27.3
				695.656	3	1.697		43.3
				1042.98	2	0.5617		41.4
			(blank)	517.994	4	-0.4301		25.9
				517.994	4	-0.3103	30.7
				517.994	4	0.1615		24.7
				517.994	4	0.2794		32.1
				517.995	4	1.813		29.9
				690.323	3	0.1668		20.8
				690.323	3	0.3437	47
				690.323	3	0.609		19.9
				690.324	3	1.23		29.3
				690.324	3	1.672		62.4
				690.324	3	2.026	28.9
				690.327	3	5.742		29.2
				1034.98	2	-1.184		45.5
				1034.98	2	0.1141		53.4
				1034.98	2	0.7038	57.2
				1034.98	2	1.059		32.3
	QKNGIKVNFK	(blank)	(blank)	392.568	3	0.7477	31.5
				588.349	2	0.2926		35.1
				588.349	2	0.3964		56.7
				588.349	2	0.7077		46
				588.35	2	2.16		32.2
				588.35	2	2.577	63.9
	RDHMVLLEFVTAAGITLGMDELYKDITSLYK	(blank)	m4: Oxidation (+15.99)	890.462	4	0.6561		94.2
				890.468	4	8.065		68.4
			(blank)	886.464	4	1.98		60.2
				886.469	4	6.873		46.8
				886.469	4	7.355		79.2
				1181.61	3	0.2095		26.5
				1181.62	3	5.585		29
	SAMPEGYVQER	(blank)	m3: Oxidation (+15.99)	428.196	3	-0.9629		58.9
				428.196	3	-0.1769	39.3
				428.196	3	0.1084		47
				641.788	2	-3.879		49
				641.788	2	-2.928	52.6
				641.789	2	-1.976		53.3
				641.789	2	-1.69		37.9
				641.789	2	-1.499		38.6
				641.79	2	-0.453	31.6
				641.79	2	-0.3578	54.5
				641.79	2	-0.2627		55.8
				641.79	2	-0.1676	38.8
				641.79	2	-0.07247		56.3
				641.79	2	0.02265	64.3	48.5
				641.79	2	0.1178	59.1	60.7
				641.79	2	0.2129		63.7
				641.79	2	0.308	63.7
				641.791	2	0.4031	60.8	46
				641.791	2	0.4983	66.7	68.7
				641.791	2	0.5934		76.4
				641.791	2	0.6885		79.6
				641.791	2	0.7836	76.1	72.9
				641.791	2	0.8803		66
				641.791	2	0.9754	64	65.7
				641.791	2	1.071		77.1
				641.791	2	1.166		41.5
				641.791	2	1.261		25.5
				641.791	2	1.356		70.4
				641.791	2	1.451	53.9	43.6
				641.791	2	1.546		77.1
				641.791	2	1.736	64.1
				641.791	2	1.832	65.3
				641.792	2	1.927		76.1
				641.792	2	2.022		64.7
				641.792	2	2.117		64
				641.792	2	2.307		66.4
				641.792	2	2.497		24.3
				641.792	2	2.688		25.4
				641.792	2	3.258		51.5
				641.794	2	5.543	66.3
			(blank)	422.864	3	-0.9648	53.2
				422.864	3	-0.8203		46.3
				422.864	3	-0.0268		33.8
				422.864	3	0.04663		53.1
				422.864	3	0.2622		41.8
				633.791	2	-2.256	69.3
				633.791	2	-2.16	30.2
				633.792	2	-0.6189		40.6
				633.793	2	-0.4247	32.2	38.5
				633.793	2	-0.1358		43.1
				633.793	2	-0.03943	61
				633.793	2	0.05689	39.2
				633.793	2	0.1532		28
				633.793	2	0.2495		51.7
				633.793	2	0.3459		48.9
				633.793	2	0.4422		22.9
				633.793	2	0.6348		70
				633.793	2	0.7311	40.7	25.4
				633.793	2	0.8275		40.5
				633.793	2	0.9238	67.1	47.1
				633.794	2	1.116		43
				633.794	2	1.213		68.4
				633.794	2	1.309		72.9
				633.794	2	1.405		62.8
				633.794	2	1.598		23.6
				633.794	2	1.694		72.9
				633.794	2	1.791		67.1
				633.794	2	2.176		69.1
				633.794	2	2.272		60.9
				633.794	2	2.37		65
	TIFFKDDGNYK	(blank)	(blank)	449.89	3	-1.561	35.6
				449.89	3	-1.29	39.3
				449.89	3	-1.087	29.1
				449.89	3	-1.018		30.8
				449.89	3	-0.9512	30.7	31.9
				449.891	3	-0.8822	40.4
				449.891	3	-0.8154	40.3
				449.891	3	-0.7464		40.9
				449.891	3	-0.6797	28.8
				449.891	3	-0.6106	35.2	40.2
				449.891	3	-0.5416		41.7
				449.891	3	-0.4749	46.6
				449.891	3	-0.4058	35.5	25.8
				449.891	3	-0.3391	45.3	26.9
				449.891	3	-0.2701	47.6	39.7
				449.891	3	-0.2033	46.5	48.3
				449.891	3	-0.1343		47.3
				449.891	3	-0.06748		38.7
				449.891	3	0.001527	37.5	43.3
				449.891	3	0.06831		42.8
				449.891	3	0.1373	27.5	45.5
				449.891	3	0.2041		26.9
				449.891	3	0.3399		50.3
				449.891	3	0.4089		41.6
				449.891	3	0.4757		41.3
				449.891	3	0.5447		39.1
				449.891	3	0.6115	31.5	40.2
				449.891	3	0.6805		42.1
				449.891	3	0.7473		35.2
				449.891	3	0.8163		38.1
				449.891	3	0.9521		41.8
				449.891	3	1.155	38.5	41.8
				449.891	3	1.29		39.3
				449.892	3	1.359		25.6
				449.892	3	1.495		43
				449.892	3	1.767		42.8
				449.892	3	1.903		45.1
				449.892	3	2.107		56.3
				449.892	3	2.174		37.7
				449.892	3	2.446		44.7
				449.892	3	2.515		41
				449.892	3	2.582		42.6
				674.332	2	-1.281	35.7
				674.332	2	-0.647		39.9
				674.332	2	-0.5565		42.4
				674.332	2	-0.466	53.7	32.2
				674.333	2	-0.2834	62.5
				674.333	2	-0.1929	63	16.6
				674.333	2	-0.01183	72.9	19.1
				674.333	2	0.0787	66.3	37.7
				674.333	2	0.1692		47.3
				674.333	2	0.2598	70.2
				674.333	2	0.3503	70.5	78.2
				674.333	2	0.4408	70.1	56.1
				674.333	2	0.5313	64.9	70.2
				674.333	2	0.6219		76.1
				674.333	2	0.7124	55	66.5
				674.333	2	0.8029	44.7	49.7
				674.333	2	0.8934	30	70.4
				674.333	2	0.984		65.4
				674.333	2	1.074		71.3
				674.333	2	1.165		74.2
				674.334	2	1.437		61.6
				674.334	2	1.527		53.7
				674.334	2	1.708		74.2
				674.334	2	1.799		73.9
				674.334	2	2.253		21.5
				674.334	2	2.615		37.6
				674.335	2	2.796		28.5
				674.335	2	2.977		49.4
				674.335	2	3.068		51
				674.336	2	4.516		46.4
	TIFFKDDGNYKTR	(blank)	(blank)	401.956	4	-1.925		31.9
				401.956	4	-1.851	37.8
				401.957	4	-1.088	43.7
				401.957	4	-1.013	43.2	51.5
				401.957	4	-0.9359	55.6	47.5
				401.957	4	-0.8611	36.9	53.8
				401.957	4	-0.7839		40.9
				401.957	4	-0.7091	37.9	53.2
				401.957	4	-0.6318	56.6	35.7
				401.957	4	-0.557		46.1
				401.957	4	-0.4798	26.9	40.5
				401.957	4	-0.405	47	50.9
				401.957	4	-0.3277		61.3
				401.957	4	-0.253		64.6
				401.957	4	-0.1757	52.6	58.5
				401.957	4	-0.02364		40.3
				401.957	4	0.05113		64.4
				401.957	4	0.1284		52.6
				401.957	4	0.2032		39
				401.957	4	0.2804		47.6
				401.957	4	0.3552		40.8
				401.957	4	0.4325		64.8
				401.957	4	0.5073	58.1
				401.957	4	0.5845	43.1	30.1
				401.957	4	0.6593	43.9
				401.957	4	0.7366		43
				401.958	4	0.8138		35.5
				401.958	4	0.8886		33.9
				401.958	4	0.9659		39.9
				401.958	4	1.041		54.4
				401.958	4	1.118	32
				401.958	4	1.345		46.6
				401.958	4	1.726		56.7
				401.958	4	1.801		46.7
				401.958	4	1.878		55.6
				535.607	3	-1.006		33
				535.607	3	-0.8917	54.4
				535.607	3	-0.7776	46.1	37.3
				535.607	3	-0.6617		40.1
				535.607	3	-0.5477	24.8	42.4
				535.607	3	-0.4337	22.4	46.8
				535.607	3	-0.3196	39.5	38
				535.607	3	-0.2056	50.8	31.1
				535.607	3	-0.09156		48.2
				535.607	3	0.02247		48.8
				535.607	3	0.1365	51.3	48.1
				535.607	3	0.2505		58.2
				535.607	3	0.3646		48.7
				535.607	3	0.4786		50.9
				535.607	3	0.5926	46.8	51.7
				535.608	3	0.7067		44.4
				535.608	3	0.8207		53.8
				535.608	3	0.9347	28.1	41.4
				535.608	3	1.049		51.6
				535.608	3	1.163		48.9
				535.608	3	1.277	52.5	38.2
				535.608	3	1.391		45.8
				535.608	3	1.505		43.3
				535.608	3	1.619		52.4
				535.608	3	1.733		55.3
				535.608	3	1.961	25.4	45.8
				535.608	3	2.075		47.3
				535.608	3	2.189		50.6
				535.608	3	2.417		56.3
				535.609	3	2.533		47.1
				535.61	3	5.498		41.2
				535.611	3	7.096		33.6
				802.906	2	-0.997	55.3
				802.907	2	-0.6169	42.9	22.9
				802.907	2	-0.3128	68.5
				802.907	2	-0.1607		50.5
				802.907	2	-0.008688	22.7
				802.907	2	0.2206	76.3	55.2
				802.907	2	0.3727		48.6
				802.908	2	0.5247		74.8
				802.908	2	0.6768	71.3	71.2
				802.908	2	0.7528		67.5
				802.908	2	0.8288		78.8
				802.908	2	0.9048	74.9	64.1
				802.908	2	0.9808		73.1
				802.908	2	1.057		76.2
				802.908	2	1.133	17	75
				802.908	2	1.209	36.5	54.9
				802.908	2	1.285		65.2
				802.908	2	1.437		67.9
				802.908	2	1.665		42.7
				802.909	2	1.817		25.4
				802.909	2	1.969		26.8
				802.909	2	2.045		52.9
				802.909	2	2.121		27.6
				802.909	2	2.274		31.6
				802.909	2	2.883		48.6
	TRAEVKFEGDTLVNR	(blank)	(blank)	434.483	4	-2.729		45
				434.483	4	-1.954		30.7
				434.483	4	-1.882		28.8
				434.483	4	-1.813		34.4
				434.483	4	-1.532	28
				434.483	4	-1.179		31.1
				434.483	4	-1.11	30.8	25.6
				434.483	4	-1.039	37	41
				434.483	4	-0.9695	27.2
				434.483	4	-0.898		36.2
				434.483	4	-0.7574	46.1
				434.484	4	-0.6859		45.9
				434.484	4	-0.6167		46
				434.484	4	-0.5452		56.8
				434.484	4	-0.4046		29.2
				434.484	4	-0.3354	37.6	42.4
				434.484	4	-0.264		20.7
				434.484	4	-0.1233		31
				434.484	4	0.01733		53.5
				434.484	4	0.08649	26.4	46
				434.484	4	0.158		38.2
				434.484	4	0.3678		37.2
				434.484	4	0.4392		23.9
				434.484	4	0.5084	37	21.3
				434.484	4	0.5799		29.2
				434.484	4	0.6491	28.1
				434.484	4	0.7205		50.1
				434.484	4	0.7897		35.2
				434.484	4	0.8612		41.2
				434.484	4	1.002		27.1
				434.484	4	1.495		26.3
				578.975	3	-1.875	28.3
				578.975	3	-1.137		29.2
				578.975	3	-1.031	64.1
				578.975	3	-0.9257		48.5
				578.976	3	-0.6092	26	55.9
				578.976	3	-0.5037		48.5
				578.976	3	-0.3983	17.6
				578.976	3	-0.2928	44.1	61
				578.976	3	-0.1873	48.2	58.8
				578.976	3	-0.08181	57.5	58.4
				578.976	3	0.02367		64.5
				578.976	3	0.1291	70	35
				578.976	3	0.2346	50.1	43.2
				578.976	3	0.3401	64.5	34.2
				578.976	3	0.4456		48.7
				578.976	3	0.5511	49.8	70.2
				578.976	3	0.6566		27.9
				578.976	3	0.762	53.7	73.1
				578.977	3	0.8675		64.3
				578.977	3	0.973		64.1
				578.977	3	1.08		39
				578.977	3	1.186	19.2	53.9
				578.977	3	1.291		56.8
				578.977	3	1.397		44.3
				578.977	3	1.713		44.2
				578.977	3	1.819		32.3
				578.977	3	1.924		31.4
				578.978	3	2.979	33.8
				578.978	3	3.295		29
				578.978	3	3.506		28.4
				867.96	2	-0.672		23
				867.96	2	-0.1095		54.9
				867.96	2	0.03116		32.5
				867.96	2	0.1015	22.6
				867.961	2	0.3828		80.1
				867.961	2	0.4531	21.7	69.4
				867.961	2	0.5234		66.8
				867.961	2	0.5937	84.8	16.5
				867.961	2	0.6652	58	76.2
				867.961	2	0.8058		18.8
				867.961	2	0.8762		88.1
				867.961	2	0.9465		28.3
				867.961	2	1.157		46.7
				867.962	2	1.368	32.5
				867.962	2	1.509		42
				867.962	2	1.72		55.1
	VNFKIRHNIEDGSVQLADHYQQNTPIGDGPVLLPDNHYLSTQSALSK	(blank)	(blank)	872.446	6	0.4425		40.4
				872.447	6	1.492	55.2
				1046.73	5	0.4092		40.2
	VSKGEELFTGVVPILVELDGDVNGHK	(blank)	(blank)	688.618	4	-2.24		42.6
				688.62	4	-0.02106	61.6	50.3
				688.62	4	0.06762	49.7	34.9
				688.62	4	0.245		58.8
				688.62	4	0.5997		52.1
				688.62	4	1.132		33.8
				688.621	4	1.488		49.1
				688.621	4	1.843	45.5
				688.621	4	2.286		47.7
				688.622	4	2.818		41.3
				917.821	3	-3.432		29.1
				917.822	3	-1.436		22.2
				917.823	3	-0.9039		73.1
				917.824	3	-0.2388		26
				917.824	3	-0.03923	22.1
				917.824	3	0.2944		39.6
				917.824	3	0.3609	34.5
				917.824	3	0.627	63.6
				917.824	3	0.6935		78.3
				917.825	3	0.893		47.2
				917.825	3	1.226		69.3
				917.825	3	1.691		17.5
				917.826	3	2.557	22.9
				917.827	3	3.955		71.5
				1376.23	2	-4.936		67.5
				1376.23	2	-2.807		22.4
				1376.23	2	0.1214		22.1
				1376.23	2	0.2101		69.5
				1376.24	2	2.339		20
	VSKGEELFTGVVPILVELDGDVNGHKFSVSGEGEGDATYGK	(blank)	(blank)	706.858	6	3.32		41.4
				848.023	5	-2.613		48.9
				848.024	5	-2.18	33.6
				848.024	5	-1.388		40.6
				848.024	5	-1.316		30.1
				848.025	5	-1.244		33.8
				848.025	5	-0.8121	39.6
				848.026	5	0.4851	45.3	19.6
				848.026	5	0.7731		50
				848.026	5	0.9891	62.5
				848.027	5	1.205		62.8
				848.027	5	1.854		27
				848.027	5	2.07		63.6
				848.027	5	2.142		42.2
				1059.78	4	-2.782	26.9
				1059.78	4	-2.552	43.6
				1059.78	4	-1.515		31.6
				1059.78	4	-0.7077	21.9
				1059.78	4	0.2148		45.3
				1059.78	4	0.4452	69.3	25.1
				1059.78	4	0.5604		56
				1059.78	4	1.252		67.8
				1412.71	3	1.557		43.2
	YPDHMKQHDFFK	(blank)	m5: Oxidation (+15.99)	322.551	5	0.5191	33.3
				402.936	4	-3.78	33.9
				402.936	4	-3.248		42.8
				402.936	4	-2.793		26.1
				402.936	4	-2.564		43.2
				402.937	4	-1.351		33
				402.937	4	-1.276		32.3
				402.937	4	-1.122	22.1
				402.937	4	-0.9703		34.3
				402.937	4	-0.744		33.1
				402.937	4	-0.667		28.2
				402.937	4	-0.5924		31.9
				402.937	4	-0.5153	21.5	24.8
				402.937	4	-0.4407		24.5
				402.937	4	-0.3636	24.9
				402.937	4	-0.06027		33
				402.937	4	0.3177		35
				402.937	4	0.3948		30.2
				402.937	4	0.4693		35.7
				402.937	4	0.5464		32
				402.937	4	0.621		22.9
				402.937	4	0.7727		31.1
				402.937	4	0.8498		31.5
				402.937	4	0.9244		37.1
				402.938	4	1.001	27.7
				402.938	4	1.079		31.5
				402.938	4	1.153		32.8
				402.938	4	1.23		16.5
				402.938	4	1.456		23.8
				402.938	4	1.608		28.1
				402.938	4	1.76		31.7
				402.938	4	1.911	31.5
				402.938	4	2.063		32.9
				402.938	4	2.215		32.7
				402.938	4	2.747	31.6
				536.913	3	-2.177	32.1
				536.913	3	-0.698		32.1
				536.913	3	-0.5843		24.5
				536.913	3	-0.4705		29.8
				536.914	3	-0.243	25.3
				536.914	3	0.212		31
				536.914	3	0.3258		26.4
				536.914	3	0.4395	27.6	33.5
				536.914	3	0.5533		32.3
				536.914	3	0.667	22.1	26.7
				536.914	3	0.7826	25.9
				536.914	3	0.8964		36
				536.914	3	1.124		36.8
				536.914	3	1.238		34.9
				536.914	3	1.351		27
				536.915	3	1.579		29.3
				536.915	3	1.693		29.3
				536.915	3	1.806		28.4
				536.915	3	1.92		28.6
				536.915	3	2.034		31.1
				536.915	3	2.944	29.7
				536.916	3	4.083	32.3
				804.867	2	-0.197	61.6
				804.867	2	-0.1212		47.4
				804.867	2	0.03049		60.7
				804.867	2	0.1063		66.4
				804.867	2	0.1822	24.6
				804.867	2	0.258	68
				804.867	2	0.3351		54.8
				804.867	2	0.5626		60.8
				804.867	2	0.6384	64.4	45.7
				804.867	2	0.7143		60.5
				804.868	2	0.7901		35.1
				804.868	2	0.8659		37.8
				804.868	2	0.9418		70.3
				804.868	2	1.169		73.9
				804.868	2	1.245		44.3
				804.868	2	1.321		28.2
				804.868	2	1.397		22.3
				804.868	2	1.548		51.3
				804.869	2	2.003	36.3
				804.869	2	2.611		43.2
			(blank)	398.937	4	-2.565	41.7
				398.938	4	-1.568	24.7
				398.938	4	-1.262		20.2
				398.938	4	-1.109		35.7
				398.938	4	-0.8024	40.4
				398.938	4	-0.7245		30.5
				398.938	4	-0.6492	29.2	24.6
				398.938	4	-0.496	34.6	25.3
				398.938	4	-0.4181	28.8	20
				398.938	4	-0.3428	32.3	21.2
				398.938	4	-0.2649	34.1	26.2
				398.938	4	-0.1896	29.7	39.6
				398.938	4	-0.1117		25.6
				398.938	4	-0.03638		33.9
				398.938	4	0.04147	28.7	39
				398.938	4	0.1193	29.3	43.5
				398.938	4	0.1947		31.7
				398.938	4	0.2725	31.3	34
				398.939	4	0.3479	29.7	40.6
				398.939	4	0.4257		31.5
				398.939	4	0.5011		43.1
				398.939	4	0.5789		29.2
				398.939	4	0.6543		43.5
				398.939	4	0.7321		33.3
				398.939	4	0.8075		34.7
				398.939	4	0.8853		33.9
				398.939	4	0.9606		43.1
				398.939	4	1.039		37.7
				398.939	4	1.114		41.8
				398.939	4	1.192	28.2
				398.939	4	1.573		30.7
				398.939	4	1.804		23.4
				398.939	4	1.88		32.6
				398.939	4	2.111		39.5
				398.939	4	2.264		31.7
				398.939	4	2.342		34
				531.581	3	-1.1		25.9
				531.582	3	-0.7553	34.4
				531.582	3	-0.5255		24.7
				531.582	3	-0.4106	36.2
				531.582	3	-0.2957	40.5
				531.582	3	-0.06589		28.8
				531.582	3	0.04901	40.4
				531.582	3	0.1639	44.5	36.4
				531.582	3	0.3937		37.4
				531.582	3	0.5086	27.2	22.7
				531.582	3	0.6235		41.8
				531.582	3	0.7384		20.3
				531.583	3	0.8552		21.8
				531.583	3	1.085	31.9
				531.583	3	1.43		36.6
				531.583	3	2.464	22.9
				531.583	3	2.694		29.4
				796.869	2	-1.016		27.6
				796.869	2	-0.6316		67.9
				796.869	2	-0.172	62.2	52
				796.87	2	0.0578		51.7
				796.87	2	0.1344		53.5
				796.87	2	0.2876		68
				796.87	2	0.3642	82.4	61.4
				796.87	2	0.4408	70.2	68
				796.87	2	0.5174	50.5	67.9
				796.87	2	0.594		57
				796.87	2	0.7472		67.9
				796.87	2	0.8238	63.7
				796.87	2	0.9004		72.8
				796.87	2	1.13		63.6
				796.87	2	1.283		40.5
				796.871	2	1.36		58.8
				796.871	2	1.514		37.5
				796.871	2	1.821		39.6
				796.871	2	2.051		41.9
				796.872	2	3.2		41.3
				796.873	2	4.043		36.9
	YPDHmKQHDFFKSAmPEGYVQER	(blank)	m15: Oxidation (+15.99)	572.064	5	0.6407		20.4
				714.827	4	-0.1894	33.9
				714.828	4	0.7517		25.8
				714.828	4	0.8371		32.7
				714.828	4	1.521		37.8
				714.828	4	1.777		26.5
				952.767	3	-0.2482		43
				952.767	3	0.07214		28.1
			m5: Oxidation (+15.99)	572.063	5	-0.001733		21.7
				714.827	4	0.2391		36.6
				714.828	4	1.093		49
				714.828	4	1.606		36.1
				714.829	4	2.289		30.3
				952.767	3	-0.1841		40.3
				952.769	3	1.419		29.2
			m5: Oxidation (+15.99), m15: Oxidation (+15.99)	718.826	4	-0.117	21.9
				718.826	4	-0.03202		26.8
				958.099	3	0.09959		23.3
			(blank)	568.865	5	0.7658		20.4
				568.865	5	0.9806		24.3
				568.865	5	1.41		28.1
				710.822	4	-9.115		29.4
				710.829	4	1.287		46.7
				710.83	4	1.458		38.9
				710.83	4	1.716		48.2
				947.438	3	2.365		27.5
151103|GFP-EDS1|for_Zane	AEVKFEGDTLVNR						92.5	93.7
	AEVKFEGDTLVNRIELK	(blank)	(blank)	393.02	5	0.1224		22.6
				491.02	4	-6.281		29.7
				491.022	4	-2.983	34
				491.022	4	-2.671		36.9
				491.022	4	-1.986		40.7
				491.022	4	-1.861		42.7
				491.022	4	-1.302	36.2	46.7
				491.023	4	-0.927		41.6
				491.023	4	-0.7414		28.6
				491.023	4	-0.6782	28.9
				491.023	4	-0.617	33.6
				491.023	4	-0.5537	20.8
				491.023	4	-0.4926		30.2
				491.023	4	-0.4293	36.9
				491.023	4	-0.3681	49.7
				491.023	4	-0.3049	47.3	18.9
				491.023	4	-0.2437	19.3
				491.023	4	-0.1805	38.3
				491.023	4	-0.1193	28.2	30.3
				491.023	4	-0.05606	27.5
				491.023	4	0.005129		33.6
				491.023	4	0.06836	18.5
				491.023	4	0.1296	35.8	46.9
				491.023	4	0.1928	33.2
				491.023	4	0.254	19.3	29.2
				491.023	4	0.3172		32.5
				491.023	4	0.3784	30.2	56.8
				491.023	4	0.5028		31.6
				491.023	4	0.566	20.7	43.2
				491.023	4	0.6272	29.2
				491.023	4	0.8781		39.5
				491.024	4	0.9393	38.7
				491.024	4	1.003	24.5	20.4
				491.024	4	1.127		40.4
				491.024	4	1.188		30.4
				491.024	4	1.251	34.1
				491.024	4	1.437	30.4
				491.024	4	1.749		35
				491.024	4	2.308	28
				491.024	4	2.371	42.2
				491.025	4	3.554	42.3
				491.025	4	4.862	52.8
				654.361	3	-1.73	52.5	28.3
				654.361	3	-1.077		44.3
				654.362	3	-0.1438	22.7
				654.362	3	-0.05045		44.9
				654.362	3	0.1362		44.7
				654.362	3	0.2295	27.5
				654.362	3	0.4161		32.7
				654.362	3	0.511	57.2
				654.362	3	0.6976		45.3
				654.362	3	0.8842	57.3	39.8
				654.362	3	1.071	16.6	50.6
				654.362	3	1.164		36
				654.362	3	1.258	21.4	43.6
				654.363	3	1.351		36.3
				654.363	3	1.444	54.1	42.5
				654.363	3	1.631	31.6	22.9
				654.363	3	1.724		24
				654.363	3	2.097		21.7
				654.363	3	2.377		20.6
				654.365	3	5.552	55.8
				981.038	2	-0.6037	38.7
				981.038	2	-0.5415	62.5
				981.039	2	-0.2927		96.3
				981.039	2	-0.2305	99.9	57.1
				981.039	2	-0.04382		88.5
				981.039	2	0.0806	50.6	36.1
				981.039	2	0.1428	83.3
				981.039	2	0.205	98.7
				981.039	2	0.4549		92
				981.039	2	0.6415		76
				981.04	2	0.7037		63.2
				981.04	2	0.7659		16.3
				981.04	2	1.388		25.2
				981.041	2	2.198		44.4
				981.043	2	4.501	61.3
	DDGNYKTR	(blank)	(blank)	484.725	2	-0.3138	22.1
				484.726	2	0.504		25.5
				484.726	2	0.568		27.1
	DDGNYKTRAEVK	(blank)	(blank)	698.347	2	0.44		20.6
	DHmVLLEFVTAAGITHGMDELYK	(blank)	m18: Oxidation (+15.99)	652.321	4	0.213	45
				652.322	4	0.4002	37.5
				652.322	4	0.7747	51.3
				652.322	4	0.9619	57.9
				652.322	4	1.244	49
				652.322	4	1.525	59.4
				652.323	4	1.993	55.5
				652.323	4	3.398	57.3
				652.324	4	3.491		45.8
				869.425	3	-1.444		29.7
				869.426	3	-0.3207	70.3
				869.426	3	-0.1101	23.1
				869.426	3	0.4528	74.7
				869.427	3	0.7336	64.1
				869.427	3	0.8039	66.7
				869.427	3	0.8741		60.9
				869.427	3	0.9443	57.6
				869.427	3	1.295	42.1
				869.427	3	1.506	66.3
				869.428	3	1.857	66
				869.428	3	1.998	63.3
				869.428	3	2.208		27.8
				869.428	3	2.701	78
				1303.63	2	-1.229	28.2
				1303.63	2	-0.8545	31.6
				1303.64	2	1.207	61.5
				1303.64	2	1.768	59.9
			m3: Oxidation (+15.99)	652.321	4	-0.8169	40.6
				652.322	4	0.4002	64
				652.322	4	0.4938	27.2
				652.322	4	0.6811	64.1
				652.322	4	0.7747	34.9
				652.322	4	0.8683	78
				652.322	4	1.338	54
				652.322	4	1.432	32
				652.323	4	1.9	65.4
				652.323	4	1.993	68.1
				652.323	4	2.274		53.7
				652.323	4	2.555	52.1
				652.323	4	2.929	40.5
				869.425	3	-0.8825	59
				869.426	3	0.4528	78.2
				869.426	3	0.5932	118
				869.427	3	0.6634	62
				869.427	3	0.8039	25.2
				869.427	3	0.8741	60
				869.427	3	0.9443	87.4
				869.427	3	1.085	55.6
				869.427	3	1.155	44
				869.427	3	1.225	71.4
				869.427	3	1.646	79.7
				869.428	3	2.56	31.4
				869.428	3	2.841	40.3	45.5
				1303.63	2	-2.072	20
				1303.63	2	-1.791	25.3
				1303.63	2	-0.9481	24.7
				1303.64	2	-0.1047	67.3
				1303.64	2	1.113	77.7
			m3: Oxidation (+15.99), m18: Oxidation (+15.99)	656.32	4	0.2883	42
				656.321	4	1.034	45.2
				656.321	4	1.406	46.4
				656.321	4	2.058	34.4
				656.322	4	2.43	27.2
				656.322	4	2.988	52.4
				874.755	3	-2.662	20.5
				874.757	3	-0.9862	42.8
				874.757	3	-0.5674	57.8
				874.758	3	0.5503	55.6
				874.759	3	1.946	32.9
				874.76	3	2.505	79.7
				874.76	3	2.924	80.8
				874.76	3	3.064	56.4
				874.761	3	3.622	42.4
				874.764	3	7.183	45.9
				874.764	3	7.602	49.3
				1311.63	2	-0.4927	48
				1311.64	2	1.835	20
			(blank)	648.317	4	-7.969	28.9
				648.318	4	-7.686	30.7
				648.318	4	-7.121	35.2
				648.318	4	-6.839	43.5
				648.322	4	-1.372	33.1
				648.322	4	-1.278	66.7
				648.322	4	-1.089	54.9
				648.322	4	-0.901	26.2
				648.322	4	-0.4285	62
				648.322	4	-0.3343	30.9
				648.323	4	0.2309	48.5
				648.323	4	0.5135	56.9
				648.323	4	0.7019	81.3
				648.323	4	1.173	53.2
				648.324	4	2.022		47.2
				648.324	4	2.116	71.7
				864.093	3	-1.201	20
				864.094	3	-0.0003636	42.8
				864.095	3	0.3529	56.7
				864.095	3	0.566	34.3	61.3
				864.095	3	0.7779	106
				864.095	3	0.8486	87.3
				864.095	3	0.9192	88.9
				864.095	3	0.9899	85	50.3
				864.095	3	1.061	43.9
				864.095	3	1.202	20.5
				864.095	3	1.272	98.4
				864.096	3	1.414	52.9
				864.096	3	1.626	25.9
				864.096	3	1.696	24.6
				864.096	3	1.908	19	24.2
				864.096	3	1.979	84.1
				864.097	3	2.687	42
				864.097	3	2.757		27.1
				864.099	3	5.372	30.5
				864.1	3	6.079	25.5
				864.1	3	6.291	25.5
				1295.64	2	-0.5605	17.7
				1295.64	2	-0.2779	77.2
				1295.64	2	0.1938	73.7
				1295.64	2	1.23	48.1
				1295.64	2	1.324	25.9
				1295.64	2	1.513	31.7
	DHMVLLEFVTAAGITHGMDELYKNAAIR	(blank)	m18: Oxidation (+15.99)	627.119	5	0.8191	58.5
				627.12	5	1.793	64.4
				627.12	5	2.183	64.2
				783.649	4	2.344	90
				783.649	4	3.045	55.3
				783.65	4	4.604	86.3
				1044.53	3	2.25	52.4
			m3: Oxidation (+15.99)	627.119	5	0.2347	60.5
				627.119	5	0.3321	71.2
				627.12	5	1.306	66.2
				783.647	4	0.2386	66.7
				783.648	4	1.174	85.3
				783.648	4	1.251	77.2
			m3: Oxidation (+15.99), m18: Oxidation (+15.99)	630.318	5	0.5099	66.6
				787.647	4	1.62	43.8
				787.651	4	6.662	51.1
			(blank)	623.92	5	0.7382	69.8
				623.921	5	1.032	57.5
				623.921	5	2.404	66.9
				779.648	4	-0.06097	62.1
				779.648	4	0.174	80.5
				779.649	4	1.428	89.7
				779.65	4	1.82	29.5
				779.65	4	2.683	58
				1039.2	3	0.4728	36.8
				1039.2	3	0.9427	86.1
				1039.2	3	1.53	29.9
	DPNEKRDHmVLLEFVTAAGITHGmDELYK	(blank)	m24: Oxidation (+15.99)	558.444	6	0.8307	44.1
				669.932	5	1.783	27.6
				669.933	5	2.968	34.7
				837.161	4	-0.512	29.9
				837.162	4	0.2902	30.4
				837.162	4	0.509	39.1
				837.162	4	0.7278	53.7
				837.164	4	3.429	45.9
				837.165	4	3.72	57.1
				837.166	4	5.399	27.2
				837.169	4	8.755	44.8
				1115.88	3	0.1303	54.5
				1115.88	3	1.444	49.5
				1115.88	3	3.633	26.1
			m9: Oxidation (+15.99)	669.931	5	0.8698	31.9
				669.931	5	1.054	39.2
				837.161	4	-0.9496	54.9
				837.162	4	0.582	78.7
				837.162	4	0.8008	68.6
				837.162	4	1.021	62.5
				837.163	4	1.385	63.4
				837.167	4	6.128	71.3
				837.169	4	8.536	89.2
				1115.88	3	0.3491	57.5
				1115.88	3	0.4585	60.4
				1115.88	3	2.429	56.2
				1115.89	3	6.588	81.4
			m9: Oxidation (+15.99), m24: Oxidation (+15.99)	673.13	5	-0.235	22.9
				673.13	5	-0.05353	36
				673.13	5	0.5816	40
				673.13	5	1.035	26.6
				673.131	5	1.67	42.3
				673.132	5	3.94	37.3
				673.133	5	5.03	31.3
				841.159	4	-1.83	34.6
				841.161	4	0.3498	35.4
				841.161	4	1.366	51
				841.162	4	2.164	58
				841.162	4	2.529	80.7
				841.163	4	2.819	57.6
				841.166	4	6.377	26.1
				1121.21	3	0.04463	22.2
				1121.21	3	0.589	25.9
				1121.21	3	1.243	24.3
				1121.21	3	2.55	32.9
				1121.21	3	2.877	57
			(blank)	555.778	6	0.2601	48.2
				666.732	5	0.2463	31.1
				666.732	5	0.8875	30
				666.733	5	1.162	38.7
				666.733	5	1.254	44
				666.733	5	1.346	39.6
				666.733	5	1.437	42.8	29
				666.733	5	1.62	23.5
				666.733	5	1.987	33.5
				666.733	5	2.17	41.8
				833.162	4	-1.162	46.3
				833.162	4	-0.8691	34.8
				833.163	4	-0.4283	89.1
				833.163	4	0.2313	69.7
				833.164	4	0.9641	67.7
				833.164	4	1.111	97.3
				833.164	4	1.33	67.4
				833.164	4	1.552	67.5
				833.165	4	2.651		63.2
				1110.55	3	-0.6634	84.2
				1110.55	3	-0.2228	98.2
				1110.55	3	-0.002986	101	31.2
				1110.55	3	0.7665	68.8
	EDGNILGHK	(blank)	(blank)	491.751	2	-0.5333		33.8
				491.751	2	0.2728		57.2
	EDGNILGHKLEYNYNSHNVYImADKQK	(blank)	m22: Oxidation (+15.99)	535.765	6	5.997	20
				642.713	5	0.391	26.2
				642.713	5	1.438		17.9
				642.714	5	2.293	32.3
				803.139	4	0.1106	16.1
				803.14	4	1.556		30
				803.14	4	2.317	20.8
				1070.51	3	-1.008	27.4
				1070.52	3	-0.0947		16.2
			(blank)	533.096	6	0.8417	20.9
				639.513	5	-0.357	22.9
				799.139	4	-1.023	27.5
				799.14	4	0.3539		15.9
				799.141	4	1.118		29.2
				799.141	4	1.5	29.3
				1065.18	3	-1.382	39.3
				1065.18	3	-0.3494		42.6
				1065.19	3	1.141		39.5
	FEGDTLVNR	(blank)	(blank)	525.764	2	-1.175	40.7
				525.764	2	-1.058		26.8
				525.764	2	-0.9423	47.4
				525.764	2	-0.8262	42.7	67.4
				525.764	2	-0.5939	52.8
				525.764	2	-0.4778	53.1
				525.764	2	-0.3617	66	28.7
				525.764	2	-0.2455	58.9
				525.764	2	-0.1294	46.2	67.8
				525.764	2	-0.01327		26.1
				525.764	2	0.1029	65.1	57.5
				525.765	2	0.219	49.8	58.4
				525.765	2	0.3351		64.8
				525.765	2	0.4513		47.8
				525.765	2	0.5674		30.2
				525.765	2	0.8016		48.9
				525.765	2	0.9177		53
				525.765	2	1.614	65.8	48
				525.765	2	1.731	65.5
				525.765	2	1.847		63
				525.765	2	1.963		41.9
				525.767	2	5.333	59.6
				525.768	2	6.958	49.8
	FEGDTLVNRIELK	(blank)	(blank)	511.946	3	-1.737		37.8
				511.947	3	-1.438		43
				511.947	3	-1.38	35.2
				511.947	3	-0.783		37.8
				511.947	3	-0.4231		30.9
				511.947	3	-0.3038	54.6	51.6
				511.947	3	-0.2451		34.9
				511.947	3	-0.1845	47.7	20.6
				511.947	3	-0.006482	29.7
				511.947	3	0.1128		30.7
				511.947	3	0.2321		35.9
				511.948	3	0.4121		28.1
				511.948	3	0.4708	26.9
				511.948	3	0.7094		27.2
				511.948	3	0.8287	38.9
				511.948	3	0.8893	53.8
				767.417	2	-0.3364		108
				767.417	2	-0.1773		29.7
				767.417	2	-0.09776		90
				767.417	2	0.1409		67.6
				767.417	2	0.2204		71
				767.418	2	0.3012	49.8
				767.418	2	0.3808	93.9
				767.418	2	0.4603		31.2
				767.418	2	0.7785	74.6
				767.418	2	1.097	104
				767.419	2	1.574		19.3
	FIcTTGKLPVPWPTLVTTFSYGVQcFSR	c3: Carbamidomethyl (+57.02), c25: Carbamidomethyl (+57.02)	(blank)	1088.22	3	1.373	19.7
	FSVSGEGEGDATYGK	(blank)	(blank)	752.332	2	-1.696		105
				752.333	2	-1.451		67.8
				752.333	2	-1.289	113	107
				752.333	2	-1.208		58.8
				752.333	2	-1.127	19.5
				752.333	2	-1.045		74.6
				752.333	2	-0.9643	40.2	76
				752.333	2	-0.802	97.6	105
				752.333	2	-0.7209	112	112
				752.333	2	-0.6397	105	103
				752.333	2	-0.5586	102	42.3
				752.333	2	-0.4775	104
				752.333	2	-0.3963	92.9	56.2
				752.333	2	-0.3152	90	55.5
				752.333	2	-0.2341	43.4	98.4
				752.333	2	-0.1529	82.9
				752.334	2	-0.07179		102
				752.334	2	0.009349	109	102
				752.334	2	0.09048	112	113
				752.334	2	0.1716	109	119
				752.334	2	0.2528	116	103
				752.334	2	0.3339	38.6	118
				752.334	2	0.415	116	121
				752.334	2	0.4962	48	119
				752.334	2	0.5773	112	107
				752.334	2	0.6584	115	114
				752.334	2	0.7396	116	112
				752.334	2	0.822	85.3	109
				752.334	2	0.9032	113	135
				752.334	2	0.9843	90.1	109
				752.334	2	1.065	105	116
				752.334	2	1.147	112	111
				752.335	2	1.228		88.4
				752.335	2	1.309	91	127
				752.335	2	1.39	101	18.2
				752.335	2	1.471	102	34
				752.335	2	1.552		115
				752.335	2	1.633	101	38.5
				752.335	2	1.715		109
				752.335	2	1.877	86.9
				752.335	2	1.958		112
				752.335	2	2.039	96.6	51.2
				752.335	2	2.12	32	112
				752.335	2	2.201		84
				752.335	2	2.364		81.7
				752.335	2	2.445	64.9
				752.336	2	2.607	30.4	33.3
				752.336	2	2.688	71.8
				752.336	2	2.769		44.8
				752.336	2	2.85	98.6	65.7
				752.336	2	2.932	23.3	71.7
				752.336	2	3.095	94
				752.336	2	3.176	38.3
				752.336	2	3.257	112	46.5
				752.336	2	3.42	81.9
				752.336	2	3.582	31.4
				752.336	2	3.663	22.8
				752.336	2	3.744	115
				752.337	2	4.312	22
				752.337	2	4.393	56.7
				752.337	2	4.474	25.2
				752.337	2	4.556	26.7
				752.337	2	5.042	59.7
				752.338	2	5.774	107
				752.338	2	6.18	60
				752.338	2	6.261	68.5
				752.338	2	6.342	110
				752.339	2	7.234	114
	FSVSGEGEGDATYGKLTLK	(blank)	(blank)	490.498	4	-0.3726	28.4
				653.661	3	-1.301		88.3
				653.661	3	-0.6467		69.1
				653.661	3	-0.5533		54.5
				653.661	3	-0.4599		52.6
				653.662	3	-0.3665		38
				653.662	3	0.007176	89.1	78.4
				653.662	3	0.1006	66.8	59.7
				653.662	3	0.194	84.3	82.1
				653.662	3	0.2874	17.2	84.9
				653.662	3	0.3808	52.4	91.1
				653.662	3	0.4743	55.5	92.7
				653.662	3	0.5677	21.4	49.8
				653.662	3	0.6611	91	91.2
				653.662	3	0.7545	102	53.6
				653.662	3	0.8495	80.6	37.7
				653.662	3	0.9429	26.4	42.7
				653.662	3	1.036		55.3
				653.663	3	1.13		106
				653.663	3	1.317	97
				653.663	3	1.41		37.5
				653.663	3	1.503		53.9
				653.663	3	1.597		81.6
				653.663	3	1.69	55.4
				653.663	3	1.784		24.1
				653.663	3	1.877	85.5
				653.663	3	2.064	67.2	34.1
				653.663	3	2.157		41
				653.663	3	2.251	91.3	46.9
				653.664	3	2.998	32.2
				653.665	3	5.148	28.3
				979.986	2	-2.915	96.2
				979.988	2	-1.419		23.2
				979.988	2	-1.108	26
				979.988	2	-0.7963		28.6
				979.989	2	-0.1725		31.4
				979.989	2	0.01432	110	79.4
				979.989	2	0.0766	140	68.6
				979.989	2	0.1389	117
				979.989	2	0.388	129
				979.99	2	0.4503		125
				979.99	2	0.5125	94.6	92.4
				979.99	2	0.6994	46.3	41.2
				979.99	2	0.7617		61.9
				979.99	2	0.8239	85.1
				979.99	2	0.8862		43.2
				979.99	2	1.011		77.9
				979.99	2	1.448	22.1
				979.991	2	1.635		94.4
				979.991	2	1.697	86.7
				979.991	2	1.821		86.8
				979.991	2	2.133		56.8
				979.991	2	2.257	72.6	78.5
				979.991	2	2.32	47.9
				979.991	2	2.382		79.6
				979.993	2	4.251	28.3
				979.994	2	4.687	37.5
	GEELFTGVVPILVELDGDVNGHK	(blank)	(blank)	610.07	4	-0.8903	26.7
				813.092	3	0.5428	28.5
				813.092	3	0.6179	20.4
				813.093	3	0.693	47.8
				813.093	3	0.8432	43.9	52.7
				813.093	3	0.9183	46.5	71
				813.093	3	1.22	33.4	79.9
				813.093	3	1.37		46.4
				813.093	3	1.52	70.1
				813.093	3	1.745	36.1
				813.094	3	1.896		60
				813.094	3	1.971		73
				813.094	3	2.196	65.1
				813.094	3	2.496		58
				813.094	3	2.646	33.3
				813.094	3	2.872	66.3
				813.096	3	4.45	37
				813.096	3	4.825	61
				1219.13	2	-0.3282	64.2
				1219.13	2	-0.2281		31.6
				1219.13	2	0.3734		36.5
				1219.13	2	0.4735		58.1
				1219.14	2	0.7738	24.2
				1219.14	2	1.274	17.8
				1219.14	2	1.375		30.2
				1219.14	2	1.676		22.6
				1219.14	2	2.376		21
				1219.14	2	3.078	54.5
				1219.14	2	3.178	29.2	24
				1219.14	2	3.679	23.6
				1219.14	2	5.782	21.8
	GEELFTGVVPILVELDGDVNGHKFSVSGEGEGDATYGK	(blank)	(blank)	785.187	5	1.107		55.6
				981.229	4	-2.609	31.6
				981.23	4	-1.177	27.9
				981.23	4	-0.9908		35.1
				981.231	4	-0.5553	54
				981.231	4	-0.4309	23.8
				981.231	4	-0.3687		61.1
				981.231	4	0.004604	55.7
				981.232	4	0.3157	38.7
				981.232	4	0.3779		18.3
				981.232	4	0.5033		55.1
				981.232	4	0.7522	28.7
				981.232	4	0.8144	24
				981.232	4	1.188		36.4
				981.233	4	1.437		40.6
				981.233	4	1.561	52.6
				981.233	4	1.623	18.9
				981.233	4	1.685		36
				981.233	4	1.996	39.5
				981.233	4	2.121		34.9
				1307.97	3	-0.9409	35.9
				1307.97	3	-0.101	49.7	39.5
				1307.97	3	0.08569	33.2
				1307.97	3	1.113		17.9
				1307.97	3	1.767	41.3
				1307.98	3	2.047		34.8
	GEELFTGVVPILVELDGDVNGHKFSVSGEGEGDATYGKLTLK	(blank)	(blank)	876.246	5	-2.896		39.2
				876.246	5	-2.547	24.4
				876.247	5	-2.408	31.3
				876.247	5	-1.431	43.2
				876.248	5	-0.9435		59.5
				876.248	5	-0.2467	38
				876.249	5	0.3804		61.3
				876.249	5	0.4501		40.4
				876.249	5	0.6603		32.8
				876.249	5	0.7299	44	38
				876.25	5	0.939		52.9
				876.25	5	1.009		20.8
				876.25	5	1.078		60.8
				876.25	5	1.427	31
				876.25	5	1.705		62.3
				876.25	5	1.984		40.8
				876.25	5	2.054		73.7
				876.251	5	2.402	34.8
				876.251	5	3.03	92.2
				1095.06	4	-2.307		44.7
				1095.06	4	-0.6337		45.3
				1095.06	4	-0.07629		38.7
				1095.06	4	0.1467	46.5
				1095.06	4	0.5926		26.1
				1095.06	4	0.8165		17.2
				1095.06	4	0.928	45	37.2
				1095.06	4	2.266	22.2
				1459.74	3	-0.1987	51
				1459.74	3	0.0521	37.8
				1459.75	3	2.311		71.1
	GIDFKEDGNILGHK	(blank)	(blank)	386.453	4	-1.451		23.9
				386.453	4	-1.373	27.6
				386.453	4	-0.9761	38.9
				386.453	4	-0.818		27.7
				386.453	4	-0.7402		26.4
				386.453	4	-0.5017	21.8
				386.453	4	-0.3435		23
				386.453	4	-0.1853		35.3
				386.453	4	-0.105	29.8
				386.453	4	0.05319		36.7
				386.453	4	0.2891		34.9
				386.453	4	0.4473		21.1
				386.454	4	0.5277	23.7
				386.456	4	5.749	21.8
				514.935	3	-1.602	68.2
				514.935	3	-1.364	47.9
				514.935	3	-1.246		50
				514.935	3	-1.127	58.6
				514.935	3	-0.6507		60.6
				514.935	3	-0.5321	55.5
				514.935	3	-0.4135		58
				514.935	3	-0.2949	57.8	68.2
				514.935	3	-0.05765	51.5	50.6
				514.935	3	0.06097	52
				514.935	3	0.1796	47.3	58.3
				514.935	3	0.2982		57.2
				514.936	3	0.4168		50.1
				514.936	3	0.5354	36	62.1
				514.936	3	1.129	36.6	56
				514.936	3	1.247		27.6
				514.937	3	3.621	62
				514.94	3	8.724	62.3
				771.898	2	-2.226	37.1
				771.898	2	-1.83		82.6
				771.898	2	-1.117	48.5
				771.899	2	-0.4848		74.4
				771.899	2	-0.2476		75.6
				771.899	2	-0.08941		70.5
				771.899	2	-0.01033		64.6
				771.899	2	0.06874	69.2	56.6
				771.9	2	0.306		76.1
				771.9	2	0.4641	79.5
				771.9	2	0.7014	63.8	57.2
				771.9	2	1.177	65.8
				771.9	2	1.256	55
				771.903	2	4.579	28.7
				771.904	2	6.399	65.7
	GIDFKEDGNILGHKLEYNYNSHNVYImADK	(blank)	m27: Oxidation (+15.99)	586.453	6	1.152		20.2
				586.453	6	1.465		15.9
				703.541	5	0.7215	26
				703.541	5	0.8951	29.5
				703.542	5	1.155		19.8
				703.542	5	1.416	20.9
				703.542	5	1.503		33.6
				879.174	4	0.1511	30.5
				879.175	4	0.5689	25.2
				879.175	4	0.6384		27
				879.175	4	1.402	36.2
				879.177	4	3.07	37.6
				1171.89	3	-1.704	41.2
				1171.9	3	0.06803	30
				1171.9	3	0.1722	20.8
				1171.9	3	0.5897		42.3
				1171.9	3	0.9022	70.6
			(blank)	583.786	6	-0.4357	26.4
				583.786	6	-0.2264	27.1	27.8
				583.787	6	1.343		32.6
				583.787	6	2.076		18.6
				583.789	6	4.379	21.2
				700.341	5	-1.009	38.2
				700.341	5	-0.4846	33.1
				700.342	5	0.1258	26.5
				700.342	5	0.213	23.8
				700.342	5	0.4746		21.4
				700.342	5	0.9106		37.9
				700.343	5	1.259		21.4
				700.343	5	1.871		33.4
				700.344	5	2.482		32.9
				700.344	5	3.266	53.9
				700.344	5	3.441	24
				700.345	5	4.401	24.1
				700.348	5	8.501	40.1
				875.175	4	-0.1149		27.1
				875.176	4	0.5129	38.3	52.2
				875.176	4	0.6524	54.6
				875.176	4	1.212		47.6
				875.177	4	1.77		52.4
				875.178	4	2.537	34.9
				875.179	4	4.422	47.2
				875.18	4	5.4	31.5
				875.181	4	6.027	26.6
				1166.56	3	-1.211		28.6
				1166.56	3	-0.5824	43.8
				1166.56	3	-0.3731	31.5
				1166.56	3	0.1501		46.8
				1166.57	3	0.7788	39.4
				1166.57	3	2.245	32.3
				1166.57	3	2.559		67.1
				1166.57	3	2.768	39.8
				1166.57	3	7.794	31.9
	HNIEDGSVQLADHYQQNTPIGDGPVLLPDNHYLSTQSALSK	(blank)	(blank)	639.746	7	0.3238		57.5
				746.203	6	1.05		49
				746.203	6	1.622		56.7
				746.204	6	2.441	65.6
				895.239	5	-2.62	27
				895.239	5	-2.141		37.4
				895.24	5	-1.527		41.3
				895.241	5	-0.5031		73.1
				895.241	5	-0.3667		39.5
				895.242	5	0.5881		53.6
				895.242	5	0.7245	57.9
				895.242	5	0.7927	60.4
				895.242	5	0.8609		75
				895.242	5	1.065		18.3
				895.242	5	1.202		78.4
				895.242	5	1.339	57.7	47.9
				895.242	5	1.476		70.2
				895.243	5	1.749		53.1
				895.243	5	1.885	35.4	71.4
				895.243	5	1.953		46.2
				895.243	5	2.021		58.7
				895.244	5	3.386	21.7
				895.245	5	4.546	35
				895.245	5	4.682	34.8
				895.247	5	6.729	42.5
				1118.8	4	-0.8555	45.6
				1118.8	4	-0.2008		41.7
				1118.8	4	-0.09166	34.1
				1118.8	4	0.2366	59.2	61.5
				1118.8	4	0.4548	62.6	19.3
				1118.8	4	0.5639		61
				1118.8	4	0.6731		55.2
				1118.8	4	0.7822	33.9
				1118.8	4	1		42.6
				1118.8	4	1.328		93.3
				1118.8	4	1.546		25.1
				1118.8	4	1.765		28.7
				1118.8	4	2.529	72.3
				1118.81	4	5.477	26.6
				1491.4	3	-0.2934	47.7
				1491.4	3	0.2802		33.6
				1491.4	3	0.362	38.2
				1491.4	3	0.6075		47.1
				1491.4	3	1.263		29.1
				1491.4	3	1.672	34.7
	HNIEDGSVQLADHYQQNTPIGDGPVLLPDNHYLSTQSALSKDPNEK	(blank)	(blank)	843.412	6	0.4609	31.2
				843.413	6	1.257	37.1
				843.413	6	1.33		35.9
				843.413	6	1.547		41.2
				843.415	6	3.865	44.2
				843.415	6	4.01	30.4
				1011.89	5	-1.251	44.5
				1011.89	5	-0.7685	28.9
				1011.89	5	0.2581	39.3
				1011.89	5	0.4391	20.2
				1011.89	5	0.4995		47.2
				1011.89	5	0.5598		44.5
				1011.9	5	2.371	36.5
				1011.9	5	2.612	24.5
[truncated: 21,593 more rows]
