# Supplementary material for: Plant pathogens convergently evolved to counteract redundant nodes of an NLR immune receptor network
Source: PLoS Biol. 2021 Aug 23;19(8):e3001136. doi: 10.1371/journal.pbio.3001136 (PMC8412950; doi:10.1371/journal.pbio.3001136)
Supplement: S15 Table — (XLSX) [file pbio.3001136.s031.xlsx]

## Sheet: Sheet1
Primer name	Primer sequence (5' - 3')	Usage in this study
SPRYSEC15_pOPINS3C_fwd	AAGTTCTGTTTCAGGGCCCGTCGCCAAAAGCAAACGCCAAAC	pOPINS3C::SPRYSEC15
SPRYSEC15_pOPINS3C_rev	ATGGTCTAGAAAGCTTTACTAAATGCCTTCGGCAATGTTG	pOPINS3C::SPRYSEC15
NRC3-NB_fwd	AAGTTCTGTTTCAGGGCCCGGTAGTTGAGGAAGACGACGTGG	pOPINS3C::NRC3 NB-ARC153 - 507
NRC3-NB_rev	ATGGTCTAGAAAGCTTTAAGAATGTTCTTGCCCTCGTTTG	pOPINS3C::NRC3 NB-ARC153 - 507
NRC2-NB_fwd (148-508)	AAGTTCTGTTTCAGGGCCCGGTGGTAGAGGAAGATGATGTGG	pOPINM::NRC2 NB-ARC148 - 508
NRC2-NB_rev (148-508)	ATGGTCTAGAAAGCTTTAATATTGCTCAGCACCTAGTTTT	pOPINM::NRC2 NB-ARC148 - 508
NRC2-NB_fwd (148-496)	AAGTTCTGTTTCAGGGCCCGGTGGTAGAGGAAGATGATGTGG	pOPINM::NRC2 NB-ARC148 - 496
NRC2-NB_rev (148-496)	ATGGTCTAGAAAGCTTTAATTTTCTTCCTTCATAGCTTC	pOPINM::NRC2 NB-ARC148 - 496
NRC4-NB_fwd (150-491)	AAGTTCTGTTTCAGGGCCCGGCATTGGAGGATGATGAAGTT	pOPINS3C::NRC4 NB-ARC150 - 491
NRC4-NB_rev (150-491)	ATGGTCTAGAAAGCTTTATTTGTTACTAGCCTCCTTTTTG	pOPINS3C::NRC4 NB-ARC150 - 491
