# Supplementary material for: Plant pathogens convergently evolved to counteract redundant nodes of an NLR immune receptor network
Source: PLoS Biol. 2021 Aug 23;19(8):e3001136. doi: 10.1371/journal.pbio.3001136 (PMC8412950; doi:10.1371/journal.pbio.3001136)
Supplement: S1 Data — (XLSX) [file pbio.3001136.s032.xlsx]

## Sheet: S1_data
	HR-SCORE
EV/Effector	Score data Prf						Score data Rpiblb2	Rpiblb2	Rpiblb2	Rpiblb2	Rpiblb2	Rpiblb2
Technical rep	1	2	3	4	5	6	1	2	3	4	5	6			Oomycete
EV	4	4	4	4	4	4	5	4	5	6	4	5			Bacteria
MpCOO2	4	4	4	4	4.5	4	7	6	5.5	6	4	4.5			Aphid
Mp1	4	4	4	4	4	4	5	4	5.5	4	6	4.5			Cyst namtode
Mp2	4	4	4	4	4	4	6	4	5.5	4	4	5
Mp3	4	4.5	4	4	4	4	7	6	5.5	7	4	5.5
EV	4	4	4	4	4.5	4	6	4	4	6	6	4
Mp4	4	4	4	4	4	4	6	4	7	6	4	7
Mp5	4	4	4	4	4	4	6	4	4	5	4	5.5
Mp6_2	4	4	4	4	4	4	6	4	4	7	4	4
Mp6_6	4	4	4	4	4	4	6	4	6.5	5	4	4
EV	4	4	4	4	4	4	4	4	4	6	6	4
Mp8	4	4	4	4	4	4	4	4	4	7	4	5.5
Mp10	4	4	4	4	4	4	4	4	4	4	4	4
EV	4	4	5	5	5	4	4	4	6	5.5	6	4
Mp47	4	4.5	4	4.5	6	4	4.5	4	4.5	5.5	6	4
EV	4.5	4	4	4	5	4	6	4.5	4	4	6.5	5
Mp54	4.5	6.5	4	4	6.5	4	7	5	4.5	5	6.5	6
EV	4.5	4	4	4.5	4	4	4	4	5	4.5	4	4
Ap10	4.5	4.5	6.5	4.5	4	4	4	4	4	4.5	4	4
Ap42_3	4.5	5	6.5	4	4	5	4.5	4	4	4.5	4	5
EV	6	4.5	7	6	7	4.5	7	5	4.5	6.5	5	6
Ap47_1	6.5	5	7	6.5	7	7	7	7	5	7	7	7
Mp10-1	7	4.5	6	6.5	7	6	7	5	5	6.5	5	6
Mp11	7	5	6	6	7	4.5	7	6	5	6.5	7	6.5
Mp14-1	7	5	7	6.5	7	6.5	7	7	5	7	7	7
EV	6.5	4.5	5	4.5	6.5	5	7	6.5	7	6.5	6	6.5
Mp15	7	4.5	6.5	6	7	5	7	7	7	7	7	7
Mp16	5	4.5	5	4	6.5	5	7	7	7	6.5	6.5	6.5
Mp19	6	4.5	6	6	7	4	7	6.5	7	7	6.5	7
Mp20	7	4.5	7	7	7	4.5	7	6.5	7	7	7	7
EV	6.5	4.5	4.5	4	6.5	6.5	6.5	6.5	6	6.5	5	6.5
Mp21	6.5	4	5	5	6.5	7	6.5	6.5	6.5	7	6	6.5
Mp23	7	4	5	4	6.5	6.5	7	7	7	7	7	7
EV	5	4	4	4.5	4	4.5	6	4	4.5	4	4	4
Mp22	6.5	4.5	4	4	4.5	4	7	6	6	4.5	5	5
Mp24	5	4	5	4	4	4	4	4.5	4.5	4	4	4.5
Mp28	6	4	4	4	4	4	6	4	5	4.5	4.5	4
Mp29	5	4	4	4	4	4	7	7	7	5	5	4.5
EV	4	4	4	4	4	4	4.5	4	4	4	4	4.5
Mp30	4	4.5	4	4.5	4	4.5	7	4	7	4.5	4.5	4.5
Mp31	4	4	4	4	4	4.5	4	4	4.5	4	4.5	4
Mp32	4	4	4	4.5	4	4	4	4	7	4	5	4
Mp35	4	4	4	4.5	4	4	7	4.5	7	5	6.5	4
EV	4	5	4	4	4	4	4	4.5	4	4	5	4
Mp35-4	4	5	4	4	4.5	4	4.5	5	4.5	4	6	5
Mp32-3	4	5	4	4	4	5	4.5	6	5	5	7	6
EV	4	4	6	4	4	6.5	6.5	6.5	7	7	6.5	7
Mp36	4	4	7	4.5	4	7	7	6.5	7	6.5	7	6.5
Mp41	4	4	5	4	4	5.5	6.5	6	6	7	6	6.5
Mp39	4	4	6.5	6	4	6	6.5	6.5	7	7	6	6.5
Mp37	4	4	4	4	4	4	7	7	7	6.5	6.5	6
EV	4.5	6	6.5	4	4	7	7	6.5	6	6.5	6	6
Mp49	6	5	7	4	4	6.5	7	6.5	7	7	6	7
Mp40	4	6	6.5	4	6	7	7	7	6	7	6.5	6.5
Mp40-2	6	5	7	6	5.5	6.5	7	7	6	7	6.5	6
EV	4	4.5	4.5	4	5	5	6	6	6.5	6.5	5.5	6
Mp42	4	5	4	4	5	5	6.5	6.5	7	6	6	7
Mp43	4	5	4.5	4	6	4	7	6.5	7	6.5	6	7
EV	4	6	4.5	4	6	4	4	4	7	4	4	6.5
Mp44	4	7	6	5	6.5	6	6	7	7	5	6.5	7
Mp45	4	5	4.5	6	4.5	5	4	4	5	4.5	4	5.5
Mp33	4	6.5	6	4	6	5.5	6	7	7	6	6	7
EV	5	4	6.5	5	4	5.5	4	4	4	4	4	4
Mp44-3	4.5	4	6.5	6	4	7	4	4	4	4	5	4
Mp12	4	4	7	4	4	7	4	4	5	5	5	5.5
Mp17	6	4	7	4.5	4	7	4	6	5	4	5	5
EV	4	4	4	4	4	4.5	4.5	4	4	4.5	4	5
Mp17-3	4	4	4	4	4	4	4	4.5	5	4	4	5
EV	4	4	4	4	4	4	4	4	4	4	4	4
PITG_07550_17777	3	4.5	4.5	3	3.5	3.5	6	5	6	5	4	4
EV	4	4	4	4	4	4	5	5	5	4	4	4
PITG_06478_T30-4	4	4	4.5	4	3	4	5	4	5	4	4	4
EV	3	3	3	4	4	4	4	4	4	4	4	4
PITG_09160_T30-4	4	4	4	4	4.5	4.5	6	5	6	4.5	4	4
EV	4	4	4	4	4	4	4	4	4	4	4	4
PITG_09216_T30-4	4	4	4	4	4	4	4.5	4.5	4	4.5	4	4
EV	4	4	4	4	4	4	4	4	4	4	4	4
PITG_09218_T30-4	2	3	2	4	4	4	4	4.5	4	4.5	4.5	4.5
EV	4	4	4	5	5	5	4.5	4.5	4.5	4	4	4
PITG_09732_T30-4	7	7	7	7	4	7	4	4	4	4.5	4	4
EV	4	4	4	4	4	4	4	4	4	4	4	4
PITG_10232_T30-4	4.5	4	4	4	4	4	6	5	5	4	4	4
EV	4	4	4	4	4	4	6	6	6	4.5	4.5	4.5
PITG_10540_T30-4	3	3	3	3	3	2	6	6	6	6	5	5
EV	4	4	4	4	4	4	4	4	4	4	4	4
PITG_10654_T30-4	3	3	3	4	3	4	4	4	4.5	4	4	4
EV	4	4	4	4	4	4	4	4	4	6	6	6
PITG_12057_17777	4	3	4	4	4	4	5	5	5	7	6	7
EV	4	4	4	3	3	3	4.5	4.5	4.5	4	4	4
PITG_12057_T30-4	5	4	4	3	3.5	3.5	6	4	5	4	4	4
EV	4.5	4.5	4.5	4.5	4.5	4.5	4	4	4	5	5	5
PITG_12737_T30-4	4.5	4.5	4.5	4.5	4.5	4.5	4	4	4	6	5	7
EV	5	5	5	4	4	4	4	4	4	4	4	4
PITG_13044_3928A	4.5	4.5	4.5	4.5	4	6	4	4	4	4	4.5	4
EV	4	4	4	4	4	4	4	4	4	4	4	4
PITG_13044_T30-4	4.5	4	4	4	4	4	4	4	4	4	4	4
EV	4	4	4	4	4	4	4	4	4	4	4	4
PITG_13048_T30-4	4	4	4	4	4	6.5	4	4	4	4	4	4
EV	4	4	4	4	4	4	4	4	4	4	4	4
PITG_13093_T30-4	4	4	4	4	4	4	4	4	4	4	4	4
EV	4	4	4	4	4	4	4	4	4	4	4	4
PITG_14371_T30-4	4	4	4	4	4	4	3.5	3.5	3.5	4	4	4
EV	4	4	4	4.5	4.5	4.5	4	4	4	4	4	4
PITG_14884_T30-4	5	4	5	4.5	4	4	4	4	4	4	4	4
EV	5	5	5	4	4	4	4	4	4	4	4	4
PITG_15039_17777	3.5	3.5	3.5	3	3.5	3	4	4	4	4	4	4
EV	4	4	4	4	4	4	4	4	4	4	4	4
PITG_15039_T30-4	3	3	3	4	4	4	4	4	4	4	4	4
EV	4	4	4	4	4	4	4	4	4	6	6	6
PITG_15123_T30-4	4	4	4	4	4	4	5	5	5	7	5	6
EV	4	4	4	4	4	4	5	5	5	4	4	4
PITG_15125_07434	4	4	4	4	3	3	5	5.5	5.5	4	4	4
EV	3	3	3	4	4	4	4	4	4	4	4	4
PITG_15125_T30-4	3	4	4	5	4	4	4	4	4	4.5	4	4.5
EV	4	4	4	4	4	4	4	4	4	4	4	4
PITG_15127_07434	4	4	4	4	4	4	4.5	4	5	4	4.5	4.5
EV	4	4	4	4	4	4	4	4	4	5	5	5
PITG_15127_T30-4	4	4	4	4	4	4	5	5	5	4.5	4	6
EV	4	4	4	4	4	4	4	4	4	4	4	4
PITG_15278_17777	4	4	4	4	4	4	0	0.5	0.5	0	0.5	0.5
EV	3	3	3	4	4	4	4	4	4	4	4	4
PITG_15278_T30-4	3	3	3	4	4	4	0	0.5	0.5	0	0.5	0.5
EV	4	4	4	4	4	4	4	4	4	4	4	4
PITG_15753_T30-4	4	4	4	4.5	3	3	4.5	4	4	4.5	4.5	5
EV	4	4	4	4	4	4	4.5	4.5	4.5	4	4	4
PITG_15930_T30-4	4.5	4.5	4.5	4	4	4	4	4	4	4	4	4.5
EV	4	4	4	4.5	4.5	4.5	4	4	4	4.5	4.5	4.5
PITG_16275_T30-4	4	4	4	4.5	5	6	4	4	4	5	5	5
EV	4	4	4	6	5	4.5	4	4	4	4.5	4.5	7
PITG_00582_T30-4	4.5	4	4	7	6	4.5	4	4	4.5	5	5	7
EV	4	4	4	6	5	4.5	4	4	4	4.5	4.5	7
PITG_02860_17777	4	4	4	4	4	4	4	4	4	4.5	4	7
EV	4	4	4	6	5	4.5	4	4	4	4.5	4.5	7
PITG_02860_T30-4	4	4	4	4	5	4	4	4	4	4.5	4	7
EV	4	4	4	4	6.5	4	4.5	4.5	4.5	6	4.5	6.5
PITG_04085_T30-4	4	4	4	4	7	4	5	5	5	6.5	4.5	6.5
EV	4	4	4	4	6.5	4	4	4	4	6	4.5	6.5
PITG_15123_07434	4	4	4	4	6.5	4	4	4.5	4.5	4	4.5	7
EV	4	4	4	4	6.5	4	4	4	4	6	4.5	6.5
PITG_17063_T30-4	4	4	4	4	7	4	4	4	4	5	4.5	7
EV	4	4	4	4	6.5	4	4	4	4	7	4	6.5
PITG_17316_T30-4	4	4	4	4.5	7	4	4	4	5	7	4	7
EV	4	4	4	4	6.5	4	4	4	4	7	4	6.5
PITG_17309_T30-4	4	4	4	4	6.5	4	4	4.5	4	7	4	4.5
EV	4	4	4	4	6.5	4	4	4	4	7	4	6.5
PITG_18683_T30-4	4	4	4	4.5	6.5	4	5	6	6	7	4.5	7
EV	4	4	4	5	5.5	4.5	4	4	4	4.5	4	6.5
PITG_20300_T30-4	4	4	4	5	5.5	4	4.5	4	6	4.5	4	7
EV	4.5	4.5	4.5	5	5.5	4.5	4	4	4	4.5	4	6.5
PITG_20301_T30-4	4	4.5	4.5	4.5	5	4	5	4	4.5	4	4	7
EV	4	4	4	5	5.5	4.5	4	4	4	4.5	4	6.5
PITG_20922_T30-4	4	4.5	4	5	7	4	4	4	4	4.5	4	7
EV	4.5	4.5	4.5	4.5	6.5	4	4.5	4.5	4.5	7	4	6.5
PITG_21362_T30-4	4	4.5	4	4.5	7	5.5	4	4.5	4	6.5	5	7
EV	4	4	4	5	5.5	4.5	4	4	4	4.5	4	6.5
PITG_21388_T30-4	4	4	4	4.5	6	4	4	4	4.5	6.5	4	6.5
EV	4	4	4	5	5.5	4.5	4	4	4	4.5	4	6.5
PITG_22547_T30-4	4	4	4	5	6.5	4	4	4	4	7	5	7
EV	4.5	4.5	4.5	4.5	7	4	4	4	4	7	6	6
PITG_22804_T30-4	4.5	4	4	4.5	7	5	4	4	4	7	5.5	6
EV	4.5	4.5	4.5	4.5	7	4	4	4	4	7	6	6
PITG_22870_T30-4	4	4	4.5	4.5	6.5	5	4	4	4	6	5	6
EV	4	4	4	4.5	7	4	4	4	4	7	6	6
PITG_22922_T30-4	4	4	4	5	7	5	4	4	4	7	5	7
EV	3	3	3	4	4	4	4.5	4.5	4.5	4	4	4
PITG_23226_T30-4	3	3	3	3	3	3	7	6	6	4.5	3	3
EV	4	4	4	4	4	4	4	4	4	4	4	4
PITG_07558_T30-4	4	3	3	4	3	3	4	4	4	4	4	4
EV	4	4	4	5	5	5	6	6	6	4	4	4
PITG_16705_T30-4	0.5	0.5	0.5	0.5	0.5	0.5	6.5	6	5	4.5	4	4
EV	4	4	4	3.5	3.5	3.5	6	6	6	4	4	4
PITG_04089_T30-4	4.5	4	4	4	4	4	6.5	6.5	7	4.5	4	4.5
EV	4	4	4	4	4	4	4	4	4	4	4	4
PITG_06478_07434	4	4	4	4	4	4	4.5	4	4	4	4	4
EV	4	4	4	4	4	4	4	4	4	4	4	4
PITG_06099_T30-4	4	4	4	4	4	4	4	4.5	4.5	4	4	4
EV	4	4	4	4	4	4	4	4	4	4	4	4
PITG_06087_T30-4	4	3	4	4	3	2	5	4	6	5	4	5
EV	4	4	4	5.5	5.5	5.5	4	4	4	4	4	4
PITG_04314_T30-4	4	4	4	6	4.5	6	4	4	4	4	4	4
EV	3	3	3	4	4	4	4	4	4	4	4	4
PITG_04276_T30-4	4	3.5	3.5	5	3.5	3.5	4	4	4	4	4	4
EV	4	4	4	3.5	3.5	3.5	4	4	4	4	4	4
PITG_04269_17777	4.5	4	4.5	4	2	3	4.5	4	5	4	4	4.5
EV	4	4	4	4	4	4	4	4	4	4	4	4
PITG_04266_17777	4	3	4	4	4	4	4	4	4	4	4	4
EV	4	4	4	4	4	4	4	4	4	4	4	4
PITG_04266_T30-4	4	3.5	4	4	2.5	2.5	4.5	4	4	4	4	4
EV	4	4	4	4	4	4	4	4	4	4	4	4
PITG_22926_T30-4	4	4	4	4	4	4	4.5	4	5	5	4	5
EV	5	5	5	4	4	4	4	4	4	4	4	4
PITG_05910_T30-4	6	5	7	5	4	4	4	4	4.5	4	4	4
EV	4	4	5	4	5	6	6.5	6	6	6.5	6	6
SPRYSEC 4	4	4	5	4	6	6	6.5	7	6.5	7	6	7
SPRYSEC 8	5	4	5	6	4	7	6.5	7	6	7	6	7
SPRYSEC 9	6	4	7	7	7	7	6.5	7	7	7	6.5	7
EV	4	4	5	4	5	6	5	4	6	6.5	6	6
SPRYSEC 15	0	0	0	0	0	0	6.5	6	6	6.5	5.5	6.5
SPRYSEC 16	4	4	6	5	6	6	6.5	5	7	6.5	7	7
SPRYSEC 19	5	4.5	5	5	7	6.5	6.5	6	7	7	7	7
EV	4	5	7	4	6	4	3	3.5	3.5	5	6.5	4
SPRYSEC 1	5	6	7	4.5	6.5	4.5	4.5	4	4	5	7	4
SPRYSEC 5	5	5	7	4.5	6.5	4.5	5	4	4	4	6	4
SPRYSEC 6	4	6	7	4.5	6.5	4.5	3.5	4	4	4	6.5	6
EV	4	5	7	4	5	6	3	3.5	3.5	6	6.5	7
SPRYSEC 10	4	5.5	7	4.5	5	7	0	0	0.5	4	1	1
SPRYSEC 18	4	6	7	4	4.5	5.5	4.5	4	4	4.5	6	7
EV	3.5	4	4	4	5	6	4	4	3	6	6.5	7
SPRYSEC 22	4	4	4	4	5	6.5	4	4.5	4	5	7	7
EV	3.5	4	4	6	4.5	5	4	4	3	4.5	6	6
SPRYSEC 24	4	4	4	6.5	4	4.5	4	4	3	4	6	6
SPRYSEC 25	4	4	4	6	4	0.5	4	4	3	4.5	5	5
SPRYSEC 26	4	5	4	6.5	4.5	4.5	4	4.5	4	4.5	6	6
EV	4	4	7	6	4.5	5	3.5	4	5	6	5	6
SPRYSEC 27	4	4	7	5	4	6.5	4.5	4	6.5	7	6	6
SPRYSEC 28	4	4	7	4	4.5	5	4.5	4	7	4	4.5	5
SPRYSEC 29	4	4	7	5	4.5	6	4	4	5	7	6	5
EV	4	4	7	4	4.5	4.5	3.5	4	5	5	5	4
SPRYSEC 30	4	4	7	4	4.5	5	4	4	6	5	5	5
SPRYSEC 32	4	6	7	4	4	4.5	4	5	7	5	4.5	4
EV	4	5	4	4	4.5	4.5	4	4	4	5	5	4
SPRYSEC 33	4	5	4	4	4	4.5	4	4	4	5	6	4.5
EV	4	5	4	4	4.5	4.5	4	4	4	4.5	7	6
SPRYSEC 34	4	5	4	4.5	4	2.5	0	0.5	0.5	1.5	1.5	1.5
SPRYSEC 35	4	4	4	4	4	4	4	3.5	3.5	5	6	5
SPRYSEC 37	4	4	4	4.5	4	4	4	4	4	6	6	5
EV	3	4	4	4	4	3	4	4.5	4	4.5	5	5
12N3	3	4	4	4	4.5	4	5	5	4	4.5	5	5
33H17	4	4	4	4	4.5	4.5	4.5	5	5	4	5	5
EV	4.5	4	4	5	4	4.5	4	4	5.5	4	4	2.5
avrB2	4.5	4.5	4	4	4	5	4	4.5	6	5	4	6
avrB3	7	4.5	7	7	7	5	4	4.5	4.5	7	4	6
avrB4	4.5	4	4	4.5	4	5	3.5	4	4.5	4	4.5	3
avrRpm1	3	5	4	5	4	6	4.5	5	6	5	5	3.5
avrRps4	3	5	4	4	4	5	4.5	5	6	5	5	4
EV	4.5	4	6	4	4	4	5	4	4	3	4	4
HopA1	6	4.5	6	5	4	4.5	5	4.5	4.5	1.5	4	4
HopAB1	7	4	7	2	7	7	5	4	4	3	4	4
HopAB2	1	2	7	1	4.5	4	4	2.5	3	2.5	3	4
HopAB3	7	4	7	4.5	4.5	4	4	4	4	2	4	4
HopAF1	7	4.5	4.5	3	5	4.5	5	4.5	4.5	2.5	4	4
EV	4	4	4	4	4	4	4	4	4	4	4	5
HopAH1	4	4	4	4	4	4.5	4.5	4	4.5	4	4.5	5
HopAH2	4	4	4.5	5	4.5	6	5	4	5	4.5	4	5
HopAK1	4	4	4	4	4	4.5	4	4	3.5	4	4	3.5
HopAM1-2	7	3	4.5	3	4	7	3	3	3	4.5	2.5	5
HopA01	4.5	4	4.5	5	4.5	4.5	4	4	5	4	2.5	2.5
EV	3	4	4	4	4	3	4	4	4.5	4	4	2
HopE1	6	4.5	4	5	4.5	3	4	4.5	5	4	6	4
HopF2	4	6	4.5	4	4.5	3	5	6	6	4.5	4.5	5
HopG1	5	6	4	4	4.5	3	2	6	6	4	4	3
HopH1	5	5	3	4	4	3	4	5	6	4	4	4.5
HopK1	7	6	6	7	5	5	7	6	7	4	4	4
EV	5	5	4	5	4.5	4	5	5	6	5	4	7
HopN1	5	4.5	4	7	4.5	4	6.5	4.5	6	5	4.5	6
HopP1	6	7	4	6	4.5	4.5	7	7	6.5	5	7	6.5
HopQ1	3	6.5	4	4	2	4	3	6.5	4.5	4.5	5	5.5
HopT1-2	7	7	7	7	7	7	5	7	7	7	7	7
HopU1	7	7	5	7	6.5	4	5	7	7	6	7	7
EV	4	4.5	4	4	4	4.5	4.5	4.5	3	3.5	4	4
HopY1	4	4	5	4	4	4.5	6.5	4	3.5	3.5	4.5	4.5
HopZ1a	7	4	6	7	7	7	4	4	4	6	6	7
HopZ1b	4.5	4	4.5	4	4	4	4	4	3	3.5	4.5	4
HrpZ	4	4	6	4	4	4.5	4	4	3	3.5	4.5	4.5
HopT1-1	7	7	7	7	7	7	7	7	7	7	7	7
