# Supplementary material for: Plant pathogens convergently evolved to counteract redundant nodes of an NLR immune receptor network
Source: PLoS Biol. 2021 Aug 23;19(8):e3001136. doi: 10.1371/journal.pbio.3001136 (PMC8412950; doi:10.1371/journal.pbio.3001136)
Supplement: S3 Data — (XLSX) [file pbio.3001136.s034.xlsx]

## Sheet: S3_data
Pathogen	Name	Average EV Score	Average Effector Score		Derived from S1_data
Oomycete	PITG_07550_17777	4	5
Oomycete	PITG_06478_T30-4	4.5	4.33333
Oomycete	PITG_09160_T30-4	4	4.91667
Oomycete	PITG_09216_T30-4	4	4.25
Oomycete	PITG_09218_T30-4	4	4.33333
Oomycete	PITG_09732_T30-4	4.25	4.08333
Oomycete	PITG_10232_T30-4	4	4.66667
Oomycete	PITG_10540_T30-4	5.25	5.66667
Oomycete	PITG_10654_T30-4	4	4.08333
Oomycete	PITG_12057_17777	5	5.83333
Oomycete	PITG_12057_T30-4	4.25	4.5
Oomycete	PITG_12737_T30-4	4.5	5
Oomycete	PITG_13044_3928A	4	4.08333
Oomycete	PITG_13044_T30-4	4	4
Oomycete	PITG_13048_T30-4	4	4
Oomycete	PITG_13093_T30-4	4	4
Oomycete	PITG_14371_T30-4	4	3.75
Oomycete	PITG_14884_T30-4	4	4
Oomycete	PITG_15039_17777	4	4
Oomycete	PITG_15039_T30-4	4	4
Oomycete	PITG_15123_T30-4	5	5.5
Oomycete	PITG_15125_07434	4.5	4.66667
Oomycete	PITG_15125_T30-4	4	4.16667
Oomycete	PITG_15127_07434	4	4.41667
Oomycete	PITG_15127_T30-4	4.5	4.91667
Oomycete	PITG_15278_17777	4	0.333333
Oomycete	PITG_15278_T30-4	4	0.333333
Oomycete	PITG_15753_T30-4	4	4.41667
Oomycete	PITG_15930_T30-4	4.25	4.08333
Oomycete	PITG_16275_T30-4	4.25	4.5
Oomycete	PITG_00582_T30-4	4.66667	4.91667
Oomycete	PITG_02860_17777	4.66667	4.58333
Oomycete	PITG_02860_T30-4	4.66667	4.58333
Oomycete	PITG_04085_T30-4	5.08333	5.41667
Oomycete	PITG_15123_07434	4.83333	4.75
Oomycete	PITG_17063_T30-4	4.83333	4.75
Oomycete	PITG_17316_T30-4	4.91667	5.16667
Oomycete	PITG_17309_T30-4	4.91667	4.66667
Oomycete	PITG_18683_T30-4	4.91667	5.91667
Oomycete	PITG_20300_T30-4	4.5	5
Oomycete	PITG_20301_T30-4	4.5	4.75
Oomycete	PITG_20922_T30-4	4.5	4.58333
Oomycete	PITG_21362_T30-4	5.16667	5.16667
Oomycete	PITG_21388_T30-4	4.5	4.91667
Oomycete	PITG_22547_T30-4	4.5	5.16667
Oomycete	PITG_22804_T30-4	5.16667	5.08333
Oomycete	PITG_22870_T30-4	5.16667	4.83333
Oomycete	PITG_22922_T30-4	5.16667	5.16667
Oomycete	PITG_23226_T30-4	4.25	4.91667
Oomycete	PITG_07558_T30-4	4	4
Oomycete	PITG_16705_T30-4	5	5
Oomycete	PITG_04089_T30-4	5	5.5
Oomycete	PITG_06478_07434	4	4.08333
Oomycete	PITG_06099_T30-4	4	4.16667
Oomycete	PITG_06087_T30-4	4	4.83333
Oomycete	PITG_04314_T30-4	4	4
Oomycete	PITG_04276_T30-4	4	4
Oomycete	PITG_04269_17777	4	4.33333
Oomycete	PITG_04266_17777	4	4
Oomycete	PITG_04266_T30-4	4	4.08333
Oomycete	PITG_11947_3928A	4	4.25
Oomycete	PITG_22926_T30-4	4	4.58333
Oomycete	PITG_05910_T30-4	4	4.08333
Bacteria	avrB2	4	4.91667
Bacteria	avrB3	4	5
Bacteria	avrB4	4	3.91667
Bacteria	avrRpm1	4	4.83333
Bacteria	avrRps4	4	4.91667
Bacteria	HopA1	4	3.91667
Bacteria	HopAB1	4	4
Bacteria	HopAB2	4	3.16667
Bacteria	HopAB3	4	3.66667
Bacteria	HopAF1	4	4.08333
Bacteria	HopAH1	4.16667	4.41667
Bacteria	HopAH2	4.16667	4.58333
Bacteria	HopAK1	4.16667	3.83333
Bacteria	HopAM1-2	4.16667	3.5
Bacteria	HopA01	4.16667	3.66667
Bacteria	HopE1	3.75	4.58333
Bacteria	HopF2	3.75	5.16667
Bacteria	HopG1	3.75	4.16667
Bacteria	HopH1	3.75	4.58333
Bacteria	HopK1	3.75	5.33333
Bacteria	HopN1	5.33333	5.41667
Bacteria	HopP1	5.33333	6.5
Bacteria	HopQ1	5.33333	4.83333
Bacteria	HopT1-2	5.33333	6.66667
Bacteria	HopU1	5.33333	6.5
Bacteria	HopY1	3.91667	4.41667
Bacteria	HopZ1a	3.91667	5.16667
Bacteria	HopZ1b	3.91667	3.83333
Bacteria	HrpZ	3.91667	3.91667
Bacteria	HopT1-1	3.91667	7
Cyst nematode	SPRYSEC 4	6.16667	6.66667
Cyst nematode	SPRYSEC 8	6.16667	6.58333
Cyst nematode	SPRYSEC 9	6.16667	6.83333
Cyst nematode	SPRYSEC 15	5.58333	6.16667
Cyst nematode	SPRYSEC 16	5.58333	6.5
Cyst nematode	SPRYSEC 19	5.58333	6.75
Cyst nematode	SPRYSEC 1	4.25	4.75
Cyst nematode	SPRYSEC 5	4.25	4.5
Cyst nematode	SPRYSEC 6	4.25	4.66667
Cyst nematode	SPRYSEC 10	4.91667	1.08333
Cyst nematode	SPRYSEC 18	4.91667	5
Cyst nematode	SPRYSEC 22	5.08333	5.25
Cyst nematode	SPRYSEC 24	4.58333	4.5
Cyst nematode	SPRYSEC 25	4.58333	4.25
Cyst nematode	SPRYSEC 26	4.58333	4.83333
Cyst nematode	SPRYSEC 27	4.91667	5.66667
Cyst nematode	SPRYSEC 28	4.91667	4.83333
Cyst nematode	SPRYSEC 29	4.91667	5.16667
Cyst nematode	SPRYSEC 30	4.41667	4.83333
Cyst nematode	SPRYSEC 32	4.41667	4.91667
Cyst nematode	SPRYSEC 33	4.33333	4.58333
Cyst nematode	SPRYSEC 34	4.91667	0.916667
Cyst nematode	SPRYSEC 35	4.91667	4.5
Cyst nematode	SPRYSEC 37	4.91667	4.83333
Cyst nematode	12N3	4.5	4.75
Cyst nematode	33H17	4.5	4.75
Aphid	MpCOO2	4.83333	5.5
Aphid	Mp1	4.83333	4.83333
Aphid	Mp2	4.83333	4.75
Aphid	Mp3	4.83333	5.83333
Aphid	Mp4	5	5.66667
Aphid	Mp5	5	4.75
Aphid	Mp6_2	5	4.83333
Aphid	Mp6_6	5	4.91667
Aphid	Mp8	4.66667	4.75
Aphid	Mp10	4.66667	4
Aphid	Mp47	4.91667	4.75
Aphid	Mp54	5	5.66667
Aphid	Ap10	4.25	4.08333
Aphid	Ap42_3	4.24	4.33333
Aphid	Ap47_1	5.66667	6.66667
Aphid	Mp10-1	5.66667	5.75
Aphid	Mp11	5.66667	6.33333
Aphid	Mp14-1	5.66667	6.66667
Aphid	Mp15	6.58333	7
Aphid	Mp16	6.58333	6.75
Aphid	Mp19	6.58333	6.83333
Aphid	Mp20	6.58333	6.91667
Aphid	Mp21	6.16667	6.5
Aphid	Mp23	6.16667	7
Aphid	Mp22	4.41667	5.58333
Aphid	Mp24	4.41667	4.25
Aphid	Mp28	4.41667	4.66667
Aphid	Mp29	4.41667	5.91667
Aphid	Mp30	4.16667	5.25
Aphid	Mp31	4.16667	4.16667
Aphid	Mp32	4.16667	4.66667
Aphid	Mp35	4.16667	5.66667
Aphid	Mp35-4	4.25	4.83333
Aphid	Mp32-3	4.25	5.58333
Aphid	Mp36	6.75	6.75
Aphid	Mp41	6.75	6.33333
Aphid	Mp39	6.75	6.58333
Aphid	Mp37	6.75	6.66667
Aphid	Mp49	6.33333	6.75
Aphid	Mp40	6.33333	6.66667
Aphid	Mp40-2	6.33333	6.58333
Aphid	Mp42	6.08333	6.5
Aphid	Mp43	6.08333	6.66667
Aphid	Mp44	4.91667	6.41667
Aphid	Mp45	4.91667	4.5
Aphid	Mp33	4.91667	6.5
Aphid	Mp44-3	4	4.16667
Aphid	Mp12	4	4.75
Aphid	Mp17	4	4.83333
Aphid	Mp17-3	4.33333	4.41667
