# Supplementary material for: Plant pathogens convergently evolved to counteract redundant nodes of an NLR immune receptor network
Source: PLoS Biol. 2021 Aug 23;19(8):e3001136. doi: 10.1371/journal.pbio.3001136 (PMC8412950; doi:10.1371/journal.pbio.3001136)
Supplement: S4 Data — (XLSX) [file pbio.3001136.s035.xlsx]

## Sheet: S4_data
Effector	Treatment	Score	Date	Replicate
EV	NRC2HR	3	15082019	1
AVRcap1b	NRC2HR	0	15082019	1
PITG15278	NRC2HR	3	15082019	1
HopAB2	NRC2HR	6	15082019	1
EV	NRC2HR	3	15082019	1
SPRYSEC 10	NRC2HR	3	15082019	1
SPRYSEC 15	NRC2HR	0	15082019	1
SPRYSEC 34	NRC2HR	3	15082019	1
EV	NRC2HR	2	15082019	1
AVRcap1b	NRC2HR	0	15082019	1
PITG15278	NRC2HR	5	15082019	1
HopAB2	NRC2HR	7	15082019	1
EV	NRC2HR	2.5	15082019	1
SPRYSEC 10	NRC2HR	2.5	15082019	1
SPRYSEC 15	NRC2HR	0	15082019	1
SPRYSEC 34	NRC2HR	3	15082019	1
EV	NRC2HR	3	15082019	1
AVRcap1b	NRC2HR	0	15082019	1
PITG15278	NRC2HR	2	15082019	1
HopAB2	NRC2HR	7	15082019	1
EV	NRC2HR	1.5	15082019	1
SPRYSEC 10	NRC2HR	3	15082019	1
SPRYSEC 15	NRC2HR	0	15082019	1
SPRYSEC 34	NRC2HR	1.5	15082019	1
EV	NRC2HR	2	15082019	1
AVRcap1b	NRC2HR	0	15082019	1
PITG15278	NRC2HR	2	15082019	1
HopAB2	NRC2HR	7	15082019	1
EV	NRC2HR	2	15082019	1
SPRYSEC 10	NRC2HR	3	15082019	1
SPRYSEC 15	NRC2HR	0	15082019	1
SPRYSEC 34	NRC2HR	3	15082019	1
EV	NRC2HR	2	15082019	1
AVRcap1b	NRC2HR	0	15082019	1
PITG15278	NRC2HR	2	15082019	1
HopAB2	NRC2HR	7	15082019	1
EV	NRC2HR	2	15082019	1
SPRYSEC 10	NRC2HR	3	15082019	1
SPRYSEC 15	NRC2HR	0	15082019	1
SPRYSEC 34	NRC2HR	3	15082019	1
EV	NRC2HR	3	15082019	1
AVRcap1b	NRC2HR	0.5	15082019	1
PITG15278	NRC2HR	2	15082019	1
HopAB2	NRC2HR	7	15082019	1
EV	NRC2HR	2	15082019	1
SPRYSEC 10	NRC2HR	5	15082019	1
SPRYSEC 15	NRC2HR	0	15082019	1
SPRYSEC 34	NRC2HR	5	15082019	1
EV	NRC3DV	7	15082019	1
AVRcap1b	NRC3DV	0	15082019	1
PITG15278	NRC3DV	6.5	15082019	1
HopAB2	NRC3DV	7	15082019	1
EV	NRC3DV	6.5	15082019	1
SPRYSEC 10	NRC3DV	6.5	15082019	1
SPRYSEC 15	NRC3DV	0	15082019	1
SPRYSEC 34	NRC3DV	6.5	15082019	1
EV	NRC3DV	6.5	15082019	1
AVRcap1b	NRC3DV	0	15082019	1
PITG15278	NRC3DV	7	15082019	1
HopAB2	NRC3DV	7	15082019	1
EV	NRC3DV	7	15082019	1
SPRYSEC 10	NRC3DV	7	15082019	1
SPRYSEC 15	NRC3DV	0	15082019	1
SPRYSEC 34	NRC3DV	7	15082019	1
EV	NRC3DV	6.5	15082019	1
AVRcap1b	NRC3DV	0	15082019	1
PITG15278	NRC3DV	5.5	15082019	1
HopAB2	NRC3DV	6	15082019	1
EV	NRC3DV	7	15082019	1
SPRYSEC 10	NRC3DV	7	15082019	1
SPRYSEC 15	NRC3DV	0	15082019	1
SPRYSEC 34	NRC3DV	7	15082019	1
EV	NRC3DV	7	15082019	1
AVRcap1b	NRC3DV	0	15082019	1
PITG15278	NRC3DV	7	15082019	1
HopAB2	NRC3DV	7	15082019	1
EV	NRC3DV	7	15082019	1
SPRYSEC 10	NRC3DV	7	15082019	1
SPRYSEC 15	NRC3DV	0	15082019	1
SPRYSEC 34	NRC3DV	7	15082019	1
EV	NRC3DV	4	15082019	1
AVRcap1b	NRC3DV	0	15082019	1
PITG15278	NRC3DV	4	15082019	1
HopAB2	NRC3DV	6	15082019	1
EV	NRC3DV	7	15082019	1
SPRYSEC 10	NRC3DV	7	15082019	1
SPRYSEC 15	NRC3DV	0	15082019	1
SPRYSEC 34	NRC3DV	7	15082019	1
EV	NRC3DV	6	15082019	1
AVRcap1b	NRC3DV	0	15082019	1
PITG15278	NRC3DV	6	15082019	1
HopAB2	NRC3DV	7	15082019	1
EV	NRC3DV	7	15082019	1
SPRYSEC 10	NRC3DV	7	15082019	1
SPRYSEC 15	NRC3DV	0	15082019	1
SPRYSEC 34	NRC3DV	7	15082019	1
EV	NRC4DV	3	15082019	1
AVRcap1b	NRC4DV	3	15082019	1
PITG15278	NRC4DV	3	15082019	1
HopAB2	NRC4DV	3	15082019	1
EV	NRC4DV	5	15082019	1
SPRYSEC 10	NRC4DV	5	15082019	1
SPRYSEC 15	NRC4DV	6	15082019	1
SPRYSEC 34	NRC4DV	5	15082019	1
EV	NRC4DV	6	15082019	1
AVRcap1b	NRC4DV	6.5	15082019	1
PITG15278	NRC4DV	6	15082019	1
HopAB2	NRC4DV	6	15082019	1
EV	NRC4DV	6	15082019	1
SPRYSEC 10	NRC4DV	5	15082019	1
SPRYSEC 15	NRC4DV	6	15082019	1
SPRYSEC 34	NRC4DV	6	15082019	1
EV	NRC4DV	6	15082019	1
AVRcap1b	NRC4DV	6	15082019	1
PITG15278	NRC4DV	6	15082019	1
HopAB2	NRC4DV	5.5	15082019	1
EV	NRC4DV	7	15082019	1
SPRYSEC 10	NRC4DV	7	15082019	1
SPRYSEC 15	NRC4DV	7	15082019	1
SPRYSEC 34	NRC4DV	7	15082019	1
EV	NRC4DV	6	15082019	1
AVRcap1b	NRC4DV	6	15082019	1
PITG15278	NRC4DV	6	15082019	1
HopAB2	NRC4DV	6	15082019	1
EV	NRC4DV	7	15082019	1
SPRYSEC 10	NRC4DV	6.5	15082019	1
SPRYSEC 15	NRC4DV	6	15082019	1
SPRYSEC 34	NRC4DV	6	15082019	1
EV	NRC4DV	5	15082019	1
AVRcap1b	NRC4DV	5	15082019	1
PITG15278	NRC4DV	5	15082019	1
HopAB2	NRC4DV	5	15082019	1
EV	NRC4DV	7	15082019	1
SPRYSEC 10	NRC4DV	7	15082019	1
SPRYSEC 15	NRC4DV	7	15082019	1
SPRYSEC 34	NRC4DV	7	15082019	1
EV	NRC4DV	5	15082019	1
AVRcap1b	NRC4DV	6	15082019	1
PITG15278	NRC4DV	4.5	15082019	1
HopAB2	NRC4DV	5	15082019	1
EV	NRC4DV	7	15082019	1
SPRYSEC 10	NRC4DV	7	15082019	1
SPRYSEC 15	NRC4DV	7	15082019	1
SPRYSEC 34	NRC4DV	7	15082019	1
EV	Pto/AVRPto	7	15082019	1
AVRcap1b	Pto/AVRPto	0	15082019	1
PITG15278	Pto/AVRPto	7	15082019	1
HopAB2	Pto/AVRPto	2	15082019	1
EV	Pto/AVRPto	4.5	15082019	1
SPRYSEC 10	Pto/AVRPto	4	15082019	1
SPRYSEC 15	Pto/AVRPto	1	15082019	1
SPRYSEC 34	Pto/AVRPto	4.5	15082019	1
EV	Pto/AVRPto	6	15082019	1
AVRcap1b	Pto/AVRPto	1	15082019	1
PITG15278	Pto/AVRPto	6	15082019	1
HopAB2	Pto/AVRPto	3	15082019	1
EV	Pto/AVRPto	5	15082019	1
SPRYSEC 10	Pto/AVRPto	4.5	15082019	1
SPRYSEC 15	Pto/AVRPto	1	15082019	1
SPRYSEC 34	Pto/AVRPto	4.5	15082019	1
EV	Pto/AVRPto	6	15082019	1
AVRcap1b	Pto/AVRPto	0	15082019	1
PITG15278	Pto/AVRPto	5	15082019	1
HopAB2	Pto/AVRPto	7	15082019	1
EV	Pto/AVRPto	6	15082019	1
SPRYSEC 10	Pto/AVRPto	5	15082019	1
SPRYSEC 15	Pto/AVRPto	0	15082019	1
SPRYSEC 34	Pto/AVRPto	5	15082019	1
EV	Pto/AVRPto	4.5	15082019	1
AVRcap1b	Pto/AVRPto	0	15082019	1
PITG15278	Pto/AVRPto	4	15082019	1
HopAB2	Pto/AVRPto	2	15082019	1
EV	Pto/AVRPto	5	15082019	1
SPRYSEC 10	Pto/AVRPto	5.5	15082019	1
SPRYSEC 15	Pto/AVRPto	0	15082019	1
SPRYSEC 34	Pto/AVRPto	4.5	15082019	1
EV	Pto/AVRPto	6	15082019	1
AVRcap1b	Pto/AVRPto	1	15082019	1
PITG15278	Pto/AVRPto	6	15082019	1
HopAB2	Pto/AVRPto	7	15082019	1
EV	Pto/AVRPto	5	15082019	1
SPRYSEC 10	Pto/AVRPto	5	15082019	1
SPRYSEC 15	Pto/AVRPto	0.5	15082019	1
SPRYSEC 34	Pto/AVRPto	4.5	15082019	1
EV	Pto/AVRPto	5.5	15082019	1
AVRcap1b	Pto/AVRPto	0.5	15082019	1
PITG15278	Pto/AVRPto	5	15082019	1
HopAB2	Pto/AVRPto	5	15082019	1
EV	Pto/AVRPto	5	15082019	1
SPRYSEC 10	Pto/AVRPto	5	15082019	1
SPRYSEC 15	Pto/AVRPto	0	15082019	1
SPRYSEC 34	Pto/AVRPto	4.5	15082019	1
EV	Rpiblb2/AVRblb2	6	15082019	1
AVRcap1b	Rpiblb2/AVRblb2	6	15082019	1
PITG15278	Rpiblb2/AVRblb2	0	15082019	1
HopAB2	Rpiblb2/AVRblb2	6	15082019	1
EV	Rpiblb2/AVRblb2	4	15082019	1
SPRYSEC 10	Rpiblb2/AVRblb2	0	15082019	1
SPRYSEC 15	Rpiblb2/AVRblb2	4	15082019	1
SPRYSEC 34	Rpiblb2/AVRblb2	1	15082019	1
EV	Rpiblb2/AVRblb2	6	15082019	1
AVRcap1b	Rpiblb2/AVRblb2	6	15082019	1
PITG15278	Rpiblb2/AVRblb2	0	15082019	1
HopAB2	Rpiblb2/AVRblb2	7	15082019	1
EV	Rpiblb2/AVRblb2	4	15082019	1
SPRYSEC 10	Rpiblb2/AVRblb2	0	15082019	1
SPRYSEC 15	Rpiblb2/AVRblb2	4	15082019	1
SPRYSEC 34	Rpiblb2/AVRblb2	1	15082019	1
EV	Rpiblb2/AVRblb2	6	15082019	1
AVRcap1b	Rpiblb2/AVRblb2	5	15082019	1
PITG15278	Rpiblb2/AVRblb2	0	15082019	1
HopAB2	Rpiblb2/AVRblb2	7	15082019	1
EV	Rpiblb2/AVRblb2	6	15082019	1
SPRYSEC 10	Rpiblb2/AVRblb2	0	15082019	1
SPRYSEC 15	Rpiblb2/AVRblb2	4	15082019	1
SPRYSEC 34	Rpiblb2/AVRblb2	1.5	15082019	1
EV	Rpiblb2/AVRblb2	6	15082019	1
AVRcap1b	Rpiblb2/AVRblb2	6	15082019	1
PITG15278	Rpiblb2/AVRblb2	0	15082019	1
HopAB2	Rpiblb2/AVRblb2	7	15082019	1
EV	Rpiblb2/AVRblb2	5	15082019	1
SPRYSEC 10	Rpiblb2/AVRblb2	0	15082019	1
SPRYSEC 15	Rpiblb2/AVRblb2	5	15082019	1
SPRYSEC 34	Rpiblb2/AVRblb2	1	15082019	1
EV	Rpiblb2/AVRblb2	5.5	15082019	1
AVRcap1b	Rpiblb2/AVRblb2	5	15082019	1
PITG15278	Rpiblb2/AVRblb2	0	15082019	1
HopAB2	Rpiblb2/AVRblb2	7	15082019	1
EV	Rpiblb2/AVRblb2	5	15082019	1
SPRYSEC 10	Rpiblb2/AVRblb2	0	15082019	1
SPRYSEC 15	Rpiblb2/AVRblb2	4	15082019	1
SPRYSEC 34	Rpiblb2/AVRblb2	1.5	15082019	1
EV	Rpiblb2/AVRblb2	5	15082019	1
AVRcap1b	Rpiblb2/AVRblb2	6	15082019	1
PITG15278	Rpiblb2/AVRblb2	0	15082019	1
HopAB2	Rpiblb2/AVRblb2	7	15082019	1
EV	Rpiblb2/AVRblb2	4	15082019	1
SPRYSEC 10	Rpiblb2/AVRblb2	0.5	15082019	1
SPRYSEC 15	Rpiblb2/AVRblb2	5	15082019	1
SPRYSEC 34	Rpiblb2/AVRblb2	1.5	15082019	1
EV	NRC2HR	3	21082019	2
AVRcap1b	NRC2HR	0	21082019	2
PITG15278	NRC2HR	2	21082019	2
HopAB2	NRC2HR	7	21082019	2
EV	NRC2HR	2	21082019	2
SPRYSEC 10	NRC2HR	2	21082019	2
SPRYSEC 15	NRC2HR	0	21082019	2
SPRYSEC 34	NRC2HR	2	21082019	2
EV	NRC2HR	3	21082019	2
AVRcap1b	NRC2HR	0	21082019	2
PITG15278	NRC2HR	2	21082019	2
HopAB2	NRC2HR	6	21082019	2
EV	NRC2HR	2	21082019	2
SPRYSEC 10	NRC2HR	2	21082019	2
SPRYSEC 15	NRC2HR	0	21082019	2
SPRYSEC 34	NRC2HR	2	21082019	2
EV	NRC2HR	2	21082019	2
AVRcap1b	NRC2HR	0	21082019	2
PITG15278	NRC2HR	1	21082019	2
HopAB2	NRC2HR	5	21082019	2
EV	NRC2HR	3	21082019	2
SPRYSEC 10	NRC2HR	3	21082019	2
SPRYSEC 15	NRC2HR	0	21082019	2
SPRYSEC 34	NRC2HR	3	21082019	2
EV	NRC2HR	3	21082019	2
AVRcap1b	NRC2HR	0	21082019	2
PITG15278	NRC2HR	3	21082019	2
HopAB2	NRC2HR	6	21082019	2
EV	NRC2HR	3	21082019	2
SPRYSEC 10	NRC2HR	3	21082019	2
SPRYSEC 15	NRC2HR	0	21082019	2
SPRYSEC 34	NRC2HR	3	21082019	2
EV	NRC2HR	3	21082019	2
AVRcap1b	NRC2HR	0	21082019	2
PITG15278	NRC2HR	2	21082019	2
HopAB2	NRC2HR	5	21082019	2
EV	NRC2HR	3	21082019	2
SPRYSEC 10	NRC2HR	3.5	21082019	2
SPRYSEC 15	NRC2HR	0	21082019	2
SPRYSEC 34	NRC2HR	3	21082019	2
EV	NRC2HR	3	21082019	2
AVRcap1b	NRC2HR	0	21082019	2
PITG15278	NRC2HR	3	21082019	2
HopAB2	NRC2HR	5	21082019	2
EV	NRC2HR	3	21082019	2
SPRYSEC 10	NRC2HR	3	21082019	2
SPRYSEC 15	NRC2HR	0	21082019	2
SPRYSEC 34	NRC2HR	3	21082019	2
EV	NRC3DV	6	21082019	2
AVRcap1b	NRC3DV	0	21082019	2
PITG15278	NRC3DV	4	21082019	2
HopAB2	NRC3DV	5	21082019	2
EV	NRC3DV	4.5	21082019	2
SPRYSEC 10	NRC3DV	7	21082019	2
SPRYSEC 15	NRC3DV	0	21082019	2
SPRYSEC 34	NRC3DV	7	21082019	2
EV	NRC3DV	5	21082019	2
AVRcap1b	NRC3DV	0	21082019	2
PITG15278	NRC3DV	5	21082019	2
HopAB2	NRC3DV	6	21082019	2
EV	NRC3DV	6	21082019	2
SPRYSEC 10	NRC3DV	6	21082019	2
SPRYSEC 15	NRC3DV	0	21082019	2
SPRYSEC 34	NRC3DV	6	21082019	2
EV	NRC3DV	5	21082019	2
AVRcap1b	NRC3DV	0	21082019	2
PITG15278	NRC3DV	6	21082019	2
HopAB2	NRC3DV	5	21082019	2
EV	NRC3DV	7	21082019	2
SPRYSEC 10	NRC3DV	7	21082019	2
SPRYSEC 15	NRC3DV	0	21082019	2
SPRYSEC 34	NRC3DV	7	21082019	2
EV	NRC3DV	5	21082019	2
AVRcap1b	NRC3DV	0	21082019	2
PITG15278	NRC3DV	5	21082019	2
HopAB2	NRC3DV	5	21082019	2
EV	NRC3DV	7	21082019	2
SPRYSEC 10	NRC3DV	7	21082019	2
SPRYSEC 15	NRC3DV	0.5	21082019	2
SPRYSEC 34	NRC3DV	7	21082019	2
EV	NRC3DV	6	21082019	2
AVRcap1b	NRC3DV	0	21082019	2
PITG15278	NRC3DV	6	21082019	2
HopAB2	NRC3DV	6	21082019	2
EV	NRC3DV	7	21082019	2
SPRYSEC 10	NRC3DV	7	21082019	2
SPRYSEC 15	NRC3DV	0.5	21082019	2
SPRYSEC 34	NRC3DV	7	21082019	2
EV	NRC3DV	7	21082019	2
AVRcap1b	NRC3DV	0	21082019	2
PITG15278	NRC3DV	7	21082019	2
HopAB2	NRC3DV	7	21082019	2
EV	NRC3DV	6.5	21082019	2
SPRYSEC 10	NRC3DV	7	21082019	2
SPRYSEC 15	NRC3DV	0	21082019	2
SPRYSEC 34	NRC3DV	7	21082019	2
EV	NRC4DV	7	21082019	2
AVRcap1b	NRC4DV	7	21082019	2
PITG15278	NRC4DV	7	21082019	2
HopAB2	NRC4DV	7	21082019	2
EV	NRC4DV	6	21082019	2
SPRYSEC 10	NRC4DV	6	21082019	2
SPRYSEC 15	NRC4DV	6	21082019	2
SPRYSEC 34	NRC4DV	6	21082019	2
EV	NRC4DV	5	21082019	2
AVRcap1b	NRC4DV	6	21082019	2
PITG15278	NRC4DV	6	21082019	2
HopAB2	NRC4DV	6	21082019	2
EV	NRC4DV	5	21082019	2
SPRYSEC 10	NRC4DV	7	21082019	2
SPRYSEC 15	NRC4DV	5	21082019	2
SPRYSEC 34	NRC4DV	6	21082019	2
EV	NRC4DV	6	21082019	2
AVRcap1b	NRC4DV	7	21082019	2
PITG15278	NRC4DV	5	21082019	2
HopAB2	NRC4DV	7	21082019	2
EV	NRC4DV	6	21082019	2
SPRYSEC 10	NRC4DV	6	21082019	2
SPRYSEC 15	NRC4DV	6	21082019	2
SPRYSEC 34	NRC4DV	6	21082019	2
EV	NRC4DV	5	21082019	2
AVRcap1b	NRC4DV	7	21082019	2
PITG15278	NRC4DV	5	21082019	2
HopAB2	NRC4DV	7	21082019	2
EV	NRC4DV	5	21082019	2
SPRYSEC 10	NRC4DV	6	21082019	2
SPRYSEC 15	NRC4DV	6	21082019	2
SPRYSEC 34	NRC4DV	6	21082019	2
EV	NRC4DV	5	21082019	2
AVRcap1b	NRC4DV	6	21082019	2
PITG15278	NRC4DV	6	21082019	2
HopAB2	NRC4DV	6	21082019	2
EV	NRC4DV	4.5	21082019	2
SPRYSEC 10	NRC4DV	6.5	21082019	2
SPRYSEC 15	NRC4DV	6	21082019	2
SPRYSEC 34	NRC4DV	7	21082019	2
EV	NRC4DV	5	21082019	2
AVRcap1b	NRC4DV	7	21082019	2
PITG15278	NRC4DV	5	21082019	2
HopAB2	NRC4DV	7	21082019	2
EV	NRC4DV	6	21082019	2
SPRYSEC 10	NRC4DV	6	21082019	2
SPRYSEC 15	NRC4DV	6	21082019	2
SPRYSEC 34	NRC4DV	6	21082019	2
EV	Pto/AVRPto	6	21082019	2
AVRcap1b	Pto/AVRPto	0.5	21082019	2
PITG15278	Pto/AVRPto	6	21082019	2
HopAB2	Pto/AVRPto	3	21082019	2
EV	Pto/AVRPto	6	21082019	2
SPRYSEC 10	Pto/AVRPto	6	21082019	2
SPRYSEC 15	Pto/AVRPto	0	21082019	2
SPRYSEC 34	Pto/AVRPto	6	21082019	2
EV	Pto/AVRPto	4	21082019	2
AVRcap1b	Pto/AVRPto	0.5	21082019	2
PITG15278	Pto/AVRPto	4.5	21082019	2
HopAB2	Pto/AVRPto	3.5	21082019	2
EV	Pto/AVRPto	6	21082019	2
SPRYSEC 10	Pto/AVRPto	6	21082019	2
SPRYSEC 15	Pto/AVRPto	0.5	21082019	2
SPRYSEC 34	Pto/AVRPto	6	21082019	2
EV	Pto/AVRPto	4.5	21082019	2
AVRcap1b	Pto/AVRPto	0.5	21082019	2
PITG15278	Pto/AVRPto	5	21082019	2
HopAB2	Pto/AVRPto	4	21082019	2
EV	Pto/AVRPto	4.5	21082019	2
SPRYSEC 10	Pto/AVRPto	5	21082019	2
SPRYSEC 15	Pto/AVRPto	0.5	21082019	2
SPRYSEC 34	Pto/AVRPto	5	21082019	2
EV	Pto/AVRPto	4.5	21082019	2
AVRcap1b	Pto/AVRPto	0	21082019	2
PITG15278	Pto/AVRPto	6	21082019	2
HopAB2	Pto/AVRPto	6	21082019	2
EV	Pto/AVRPto	6	21082019	2
SPRYSEC 10	Pto/AVRPto	6	21082019	2
SPRYSEC 15	Pto/AVRPto	0.5	21082019	2
SPRYSEC 34	Pto/AVRPto	6	21082019	2
EV	Pto/AVRPto	4	21082019	2
AVRcap1b	Pto/AVRPto	0.5	21082019	2
PITG15278	Pto/AVRPto	6	21082019	2
HopAB2	Pto/AVRPto	2.5	21082019	2
EV	Pto/AVRPto	6	21082019	2
SPRYSEC 10	Pto/AVRPto	6	21082019	2
SPRYSEC 15	Pto/AVRPto	0.5	21082019	2
SPRYSEC 34	Pto/AVRPto	6	21082019	2
EV	Pto/AVRPto	6	21082019	2
AVRcap1b	Pto/AVRPto	0.5	21082019	2
PITG15278	Pto/AVRPto	6	21082019	2
HopAB2	Pto/AVRPto	4	21082019	2
EV	Pto/AVRPto	5	21082019	2
SPRYSEC 10	Pto/AVRPto	5	21082019	2
SPRYSEC 15	Pto/AVRPto	0.5	21082019	2
SPRYSEC 34	Pto/AVRPto	5	21082019	2
EV	Rpiblb2/AVRblb2	5	21082019	2
AVRcap1b	Rpiblb2/AVRblb2	6.5	21082019	2
PITG15278	Rpiblb2/AVRblb2	0	21082019	2
HopAB2	Rpiblb2/AVRblb2	7	21082019	2
EV	Rpiblb2/AVRblb2	5	21082019	2
SPRYSEC 10	Rpiblb2/AVRblb2	0	21082019	2
SPRYSEC 15	Rpiblb2/AVRblb2	4.5	21082019	2
SPRYSEC 34	Rpiblb2/AVRblb2	0.5	21082019	2
EV	Rpiblb2/AVRblb2	7	21082019	2
AVRcap1b	Rpiblb2/AVRblb2	7	21082019	2
PITG15278	Rpiblb2/AVRblb2	0	21082019	2
HopAB2	Rpiblb2/AVRblb2	7	21082019	2
EV	Rpiblb2/AVRblb2	6	21082019	2
SPRYSEC 10	Rpiblb2/AVRblb2	0	21082019	2
SPRYSEC 15	Rpiblb2/AVRblb2	6.5	21082019	2
SPRYSEC 34	Rpiblb2/AVRblb2	0.5	21082019	2
EV	Rpiblb2/AVRblb2	6	21082019	2
AVRcap1b	Rpiblb2/AVRblb2	6.5	21082019	2
PITG15278	Rpiblb2/AVRblb2	0.5	21082019	2
HopAB2	Rpiblb2/AVRblb2	7	21082019	2
EV	Rpiblb2/AVRblb2	6	21082019	2
SPRYSEC 10	Rpiblb2/AVRblb2	0	21082019	2
SPRYSEC 15	Rpiblb2/AVRblb2	6	21082019	2
SPRYSEC 34	Rpiblb2/AVRblb2	2	21082019	2
EV	Rpiblb2/AVRblb2	5	21082019	2
AVRcap1b	Rpiblb2/AVRblb2	6	21082019	2
PITG15278	Rpiblb2/AVRblb2	0	21082019	2
HopAB2	Rpiblb2/AVRblb2	4	21082019	2
EV	Rpiblb2/AVRblb2	4	21082019	2
SPRYSEC 10	Rpiblb2/AVRblb2	0	21082019	2
SPRYSEC 15	Rpiblb2/AVRblb2	4.5	21082019	2
SPRYSEC 34	Rpiblb2/AVRblb2	0.5	21082019	2
EV	Rpiblb2/AVRblb2	6	21082019	2
AVRcap1b	Rpiblb2/AVRblb2	5	21082019	2
PITG15278	Rpiblb2/AVRblb2	0	21082019	2
HopAB2	Rpiblb2/AVRblb2	4	21082019	2
EV	Rpiblb2/AVRblb2	5	21082019	2
SPRYSEC 10	Rpiblb2/AVRblb2	0	21082019	2
SPRYSEC 15	Rpiblb2/AVRblb2	5	21082019	2
SPRYSEC 34	Rpiblb2/AVRblb2	0.5	21082019	2
EV	Rpiblb2/AVRblb2	5	21082019	2
AVRcap1b	Rpiblb2/AVRblb2	5	21082019	2
PITG15278	Rpiblb2/AVRblb2	0	21082019	2
HopAB2	Rpiblb2/AVRblb2	7	21082019	2
EV	Rpiblb2/AVRblb2	5	21082019	2
SPRYSEC 10	Rpiblb2/AVRblb2	0	21082019	2
SPRYSEC 15	Rpiblb2/AVRblb2	5	21082019	2
SPRYSEC 34	Rpiblb2/AVRblb2	0.5	21082019	2
EV	NRC2HR	3	25072019	3
AVRcap1b	NRC2HR	0	25072019	3
PITG15278	NRC2HR	3	25072019	3
HopAB2	NRC2HR	6	25072019	3
EV	NRC2HR	3	25072019	3
SPRYSEC 10	NRC2HR	3	25072019	3
SPRYSEC 15	NRC2HR	0	25072019	3
SPRYSEC 34	NRC2HR	3	25072019	3
EV	NRC2HR	2	25072019	3
AVRcap1b	NRC2HR	0	25072019	3
PITG15278	NRC2HR	5	25072019	3
HopAB2	NRC2HR	7	25072019	3
EV	NRC2HR	2.5	25072019	3
SPRYSEC 10	NRC2HR	2.5	25072019	3
SPRYSEC 15	NRC2HR	0	25072019	3
SPRYSEC 34	NRC2HR	3	25072019	3
EV	NRC2HR	3	25072019	3
AVRcap1b	NRC2HR	0	25072019	3
PITG15278	NRC2HR	2	25072019	3
HopAB2	NRC2HR	7	25072019	3
EV	NRC2HR	1.5	25072019	3
SPRYSEC 10	NRC2HR	3	25072019	3
SPRYSEC 15	NRC2HR	0	25072019	3
SPRYSEC 34	NRC2HR	1.5	25072019	3
EV	NRC2HR	2	25072019	3
AVRcap1b	NRC2HR	0	25072019	3
PITG15278	NRC2HR	2	25072019	3
HopAB2	NRC2HR	7	25072019	3
EV	NRC2HR	2	25072019	3
SPRYSEC 10	NRC2HR	3	25072019	3
SPRYSEC 15	NRC2HR	0	25072019	3
SPRYSEC 34	NRC2HR	3	25072019	3
EV	NRC2HR	2	25072019	3
AVRcap1b	NRC2HR	0	25072019	3
PITG15278	NRC2HR	2	25072019	3
HopAB2	NRC2HR	7	25072019	3
EV	NRC2HR	2	25072019	3
SPRYSEC 10	NRC2HR	3	25072019	3
SPRYSEC 15	NRC2HR	0	25072019	3
SPRYSEC 34	NRC2HR	3	25072019	3
EV	NRC2HR	3	25072019	3
AVRcap1b	NRC2HR	0.5	25072019	3
PITG15278	NRC2HR	2	25072019	3
HopAB2	NRC2HR	7	25072019	3
EV	NRC2HR	2	25072019	3
SPRYSEC 10	NRC2HR	5	25072019	3
SPRYSEC 15	NRC2HR	0	25072019	3
SPRYSEC 34	NRC2HR	5	25072019	3
EV	NRC3DV	7	25072019	3
AVRcap1b	NRC3DV	0	25072019	3
PITG15278	NRC3DV	6.5	25072019	3
HopAB2	NRC3DV	7	25072019	3
EV	NRC3DV	6.5	25072019	3
SPRYSEC 10	NRC3DV	6.5	25072019	3
SPRYSEC 15	NRC3DV	0	25072019	3
SPRYSEC 34	NRC3DV	6.5	25072019	3
EV	NRC3DV	6.5	25072019	3
AVRcap1b	NRC3DV	0	25072019	3
PITG15278	NRC3DV	7	25072019	3
HopAB2	NRC3DV	7	25072019	3
EV	NRC3DV	7	25072019	3
SPRYSEC 10	NRC3DV	7	25072019	3
SPRYSEC 15	NRC3DV	0	25072019	3
SPRYSEC 34	NRC3DV	7	25072019	3
EV	NRC3DV	6.5	25072019	3
AVRcap1b	NRC3DV	0	25072019	3
PITG15278	NRC3DV	5.5	25072019	3
HopAB2	NRC3DV	6	25072019	3
EV	NRC3DV	7	25072019	3
SPRYSEC 10	NRC3DV	7	25072019	3
SPRYSEC 15	NRC3DV	0	25072019	3
SPRYSEC 34	NRC3DV	7	25072019	3
EV	NRC3DV	7	25072019	3
AVRcap1b	NRC3DV	0	25072019	3
PITG15278	NRC3DV	7	25072019	3
HopAB2	NRC3DV	7	25072019	3
EV	NRC3DV	7	25072019	3
SPRYSEC 10	NRC3DV	7	25072019	3
SPRYSEC 15	NRC3DV	0	25072019	3
SPRYSEC 34	NRC3DV	7	25072019	3
EV	NRC3DV	4	25072019	3
AVRcap1b	NRC3DV	0	25072019	3
PITG15278	NRC3DV	4	25072019	3
HopAB2	NRC3DV	6	25072019	3
EV	NRC3DV	7	25072019	3
SPRYSEC 10	NRC3DV	7	25072019	3
SPRYSEC 15	NRC3DV	0	25072019	3
SPRYSEC 34	NRC3DV	7	25072019	3
EV	NRC3DV	6	25072019	3
AVRcap1b	NRC3DV	0	25072019	3
PITG15278	NRC3DV	6	25072019	3
HopAB2	NRC3DV	7	25072019	3
EV	NRC3DV	7	25072019	3
SPRYSEC 10	NRC3DV	7	25072019	3
SPRYSEC 15	NRC3DV	0	25072019	3
SPRYSEC 34	NRC3DV	7	25072019	3
EV	NRC4DV	3	25072019	3
AVRcap1b	NRC4DV	3	25072019	3
PITG15278	NRC4DV	3	25072019	3
HopAB2	NRC4DV	3	25072019	3
EV	NRC4DV	5	25072019	3
SPRYSEC 10	NRC4DV	5	25072019	3
SPRYSEC 15	NRC4DV	6	25072019	3
SPRYSEC 34	NRC4DV	5	25072019	3
EV	NRC4DV	6	25072019	3
AVRcap1b	NRC4DV	6.5	25072019	3
PITG15278	NRC4DV	6	25072019	3
HopAB2	NRC4DV	6	25072019	3
EV	NRC4DV	6	25072019	3
SPRYSEC 10	NRC4DV	5	25072019	3
SPRYSEC 15	NRC4DV	6	25072019	3
SPRYSEC 34	NRC4DV	6	25072019	3
EV	NRC4DV	6	25072019	3
AVRcap1b	NRC4DV	6	25072019	3
PITG15278	NRC4DV	6	25072019	3
HopAB2	NRC4DV	5.5	25072019	3
EV	NRC4DV	7	25072019	3
SPRYSEC 10	NRC4DV	7	25072019	3
SPRYSEC 15	NRC4DV	7	25072019	3
SPRYSEC 34	NRC4DV	7	25072019	3
EV	NRC4DV	6	25072019	3
AVRcap1b	NRC4DV	6	25072019	3
PITG15278	NRC4DV	6	25072019	3
HopAB2	NRC4DV	6	25072019	3
EV	NRC4DV	7	25072019	3
SPRYSEC 10	NRC4DV	6.5	25072019	3
SPRYSEC 15	NRC4DV	6	25072019	3
SPRYSEC 34	NRC4DV	6	25072019	3
EV	NRC4DV	5	25072019	3
AVRcap1b	NRC4DV	5	25072019	3
PITG15278	NRC4DV	5	25072019	3
HopAB2	NRC4DV	5	25072019	3
EV	NRC4DV	7	25072019	3
SPRYSEC 10	NRC4DV	7	25072019	3
SPRYSEC 15	NRC4DV	7	25072019	3
SPRYSEC 34	NRC4DV	7	25072019	3
EV	NRC4DV	5	25072019	3
AVRcap1b	NRC4DV	5	25072019	3
PITG15278	NRC4DV	4.5	25072019	3
HopAB2	NRC4DV	5	25072019	3
EV	NRC4DV	7	25072019	3
SPRYSEC 10	NRC4DV	7	25072019	3
SPRYSEC 15	NRC4DV	7	25072019	3
SPRYSEC 34	NRC4DV	7	25072019	3
EV	Pto/AVRPto	4	25072019	3
AVRcap1b	Pto/AVRPto	1	25072019	3
PITG15278	Pto/AVRPto	5	25072019	3
HopAB2	Pto/AVRPto	5	25072019	3
EV	Pto/AVRPto	4.5	25072019	3
SPRYSEC 10	Pto/AVRPto	4	25072019	3
SPRYSEC 15	Pto/AVRPto	1	25072019	3
SPRYSEC 34	Pto/AVRPto	4.5	25072019	3
EV	Pto/AVRPto	6	25072019	3
AVRcap1b	Pto/AVRPto	1	25072019	3
PITG15278	Pto/AVRPto	6	25072019	3
HopAB2	Pto/AVRPto	7	25072019	3
EV	Pto/AVRPto	5	25072019	3
SPRYSEC 10	Pto/AVRPto	4.5	25072019	3
SPRYSEC 15	Pto/AVRPto	1	25072019	3
SPRYSEC 34	Pto/AVRPto	4.5	25072019	3
EV	Pto/AVRPto	6	25072019	3
AVRcap1b	Pto/AVRPto	0.5	25072019	3
PITG15278	Pto/AVRPto	6	25072019	3
HopAB2	Pto/AVRPto	7	25072019	3
EV	Pto/AVRPto	6	25072019	3
SPRYSEC 10	Pto/AVRPto	5	25072019	3
SPRYSEC 15	Pto/AVRPto	0	25072019	3
SPRYSEC 34	Pto/AVRPto	5	25072019	3
EV	Pto/AVRPto	6	25072019	3
AVRcap1b	Pto/AVRPto	0	25072019	3
PITG15278	Pto/AVRPto	5.5	25072019	3
HopAB2	Pto/AVRPto	3	25072019	3
EV	Pto/AVRPto	5	25072019	3
SPRYSEC 10	Pto/AVRPto	5.5	25072019	3
SPRYSEC 15	Pto/AVRPto	0	25072019	3
SPRYSEC 34	Pto/AVRPto	4.5	25072019	3
EV	Pto/AVRPto	5	25072019	3
AVRcap1b	Pto/AVRPto	0	25072019	3
PITG15278	Pto/AVRPto	5	25072019	3
HopAB2	Pto/AVRPto	6	25072019	3
EV	Pto/AVRPto	5	25072019	3
SPRYSEC 10	Pto/AVRPto	5	25072019	3
SPRYSEC 15	Pto/AVRPto	0.5	25072019	3
SPRYSEC 34	Pto/AVRPto	4.5	25072019	3
EV	Pto/AVRPto	6	25072019	3
AVRcap1b	Pto/AVRPto	0	25072019	3
PITG15278	Pto/AVRPto	5	25072019	3
HopAB2	Pto/AVRPto	6	25072019	3
EV	Pto/AVRPto	5	25072019	3
SPRYSEC 10	Pto/AVRPto	5	25072019	3
SPRYSEC 15	Pto/AVRPto	0	25072019	3
SPRYSEC 34	Pto/AVRPto	4.5	25072019	3
EV	Rpiblb2/AVRblb2	6	25072019	3
AVRcap1b	Rpiblb2/AVRblb2	6	25072019	3
PITG15278	Rpiblb2/AVRblb2	0	25072019	3
HopAB2	Rpiblb2/AVRblb2	6	25072019	3
EV	Rpiblb2/AVRblb2	4	25072019	3
SPRYSEC 10	Rpiblb2/AVRblb2	0	25072019	3
SPRYSEC 15	Rpiblb2/AVRblb2	4	25072019	3
SPRYSEC 34	Rpiblb2/AVRblb2	1	25072019	3
EV	Rpiblb2/AVRblb2	6	25072019	3
AVRcap1b	Rpiblb2/AVRblb2	6	25072019	3
PITG15278	Rpiblb2/AVRblb2	0	25072019	3
HopAB2	Rpiblb2/AVRblb2	7	25072019	3
EV	Rpiblb2/AVRblb2	4	25072019	3
SPRYSEC 10	Rpiblb2/AVRblb2	0	25072019	3
SPRYSEC 15	Rpiblb2/AVRblb2	4	25072019	3
SPRYSEC 34	Rpiblb2/AVRblb2	1	25072019	3
EV	Rpiblb2/AVRblb2	6	25072019	3
AVRcap1b	Rpiblb2/AVRblb2	5	25072019	3
PITG15278	Rpiblb2/AVRblb2	0	25072019	3
HopAB2	Rpiblb2/AVRblb2	7	25072019	3
EV	Rpiblb2/AVRblb2	6	25072019	3
SPRYSEC 10	Rpiblb2/AVRblb2	0	25072019	3
SPRYSEC 15	Rpiblb2/AVRblb2	4	25072019	3
SPRYSEC 34	Rpiblb2/AVRblb2	1.5	25072019	3
EV	Rpiblb2/AVRblb2	6	25072019	3
AVRcap1b	Rpiblb2/AVRblb2	6	25072019	3
PITG15278	Rpiblb2/AVRblb2	0	25072019	3
HopAB2	Rpiblb2/AVRblb2	7	25072019	3
EV	Rpiblb2/AVRblb2	5	25072019	3
SPRYSEC 10	Rpiblb2/AVRblb2	0	25072019	3
SPRYSEC 15	Rpiblb2/AVRblb2	5	25072019	3
SPRYSEC 34	Rpiblb2/AVRblb2	1	25072019	3
EV	Rpiblb2/AVRblb2	5.5	25072019	3
AVRcap1b	Rpiblb2/AVRblb2	5	25072019	3
PITG15278	Rpiblb2/AVRblb2	0	25072019	3
HopAB2	Rpiblb2/AVRblb2	7	25072019	3
EV	Rpiblb2/AVRblb2	5	25072019	3
SPRYSEC 10	Rpiblb2/AVRblb2	0	25072019	3
SPRYSEC 15	Rpiblb2/AVRblb2	4	25072019	3
SPRYSEC 34	Rpiblb2/AVRblb2	1.5	25072019	3
EV	Rpiblb2/AVRblb2	5	25072019	3
AVRcap1b	Rpiblb2/AVRblb2	6	25072019	3
PITG15278	Rpiblb2/AVRblb2	0	25072019	3
HopAB2	Rpiblb2/AVRblb2	7	25072019	3
EV	Rpiblb2/AVRblb2	4	25072019	3
SPRYSEC 10	Rpiblb2/AVRblb2	0.5	25072019	3
SPRYSEC 15	Rpiblb2/AVRblb2	5	25072019	3
SPRYSEC 34	Rpiblb2/AVRblb2	1.5	25072019	3
