# Supplementary material for: Plant pathogens convergently evolved to counteract redundant nodes of an NLR immune receptor network
Source: PLoS Biol. 2021 Aug 23;19(8):e3001136. doi: 10.1371/journal.pbio.3001136 (PMC8412950; doi:10.1371/journal.pbio.3001136)
Supplement: S5 Data — (XLSX) [file pbio.3001136.s036.xlsx]

## Sheet: S5_data
Effector	Treatment	Score	Date	Replicate
EV-AVRcap1b	2HR	4	28082018	1
EV-AVRcap1b	3DV	6	28082018	1
EV-AVRcap1b	4DV	5	28082018	1
EV-AVRcap1b	2HR	3	28082018	1
EV-AVRcap1b	3DV	6	28082018	1
EV-AVRcap1b	4DV	6.5	28082018	1
EV-AVRcap1b	2HR	4	28082018	1
EV-AVRcap1b	3DV	7	28082018	1
EV-AVRcap1b	4DV	7	28082018	1
EV-AVRcap1b	2HR	4	28082018	1
EV-AVRcap1b	3DV	7	28082018	1
EV-AVRcap1b	4DV	7	28082018	1
EV-AVRcap1b	2HR	4	28082018	1
EV-AVRcap1b	3DV	6.5	28082018	1
EV-AVRcap1b	4DV	5	28082018	1
EV-AVRcap1b	2HR	4	28082018	1
EV-AVRcap1b	3DV	7	28082018	1
EV-AVRcap1b	4DV	7	28082018	1
AVRcap1b	2HR	0	28082018	1
AVRcap1b	3DV	0	28082018	1
AVRcap1b	4DV	6	28082018	1
AVRcap1b	2HR	0	28082018	1
AVRcap1b	3DV	1	28082018	1
AVRcap1b	4DV	6.5	28082018	1
AVRcap1b	2HR	0	28082018	1
AVRcap1b	3DV	0	28082018	1
AVRcap1b	4DV	7	28082018	1
AVRcap1b	2HR	0.5	28082018	1
AVRcap1b	3DV	0	28082018	1
AVRcap1b	4DV	7	28082018	1
AVRcap1b	2HR	0.5	28082018	1
AVRcap1b	3DV	0	28082018	1
AVRcap1b	4DV	5	28082018	1
AVRcap1b	2HR	0	28082018	1
AVRcap1b	3DV	0	28082018	1
AVRcap1b	4DV	7	28082018	1
EV-AVRcap1b	2HR	3.5	23052019	2
EV-AVRcap1b	3DV	6.5	23052019	2
EV-AVRcap1b	4DV	7	23052019	2
EV-AVRcap1b	2HR	4	23052019	2
EV-AVRcap1b	3DV	7	23052019	2
EV-AVRcap1b	4DV	7	23052019	2
EV-AVRcap1b	2HR	2.5	23052019	2
EV-AVRcap1b	3DV	6	23052019	2
EV-AVRcap1b	4DV	7	23052019	2
EV-AVRcap1b	2HR	2	23052019	2
EV-AVRcap1b	3DV	5	23052019	2
EV-AVRcap1b	4DV	7	23052019	2
EV-AVRcap1b	2HR	4	23052019	2
EV-AVRcap1b	3DV	6.5	23052019	2
EV-AVRcap1b	4DV	7	23052019	2
EV-AVRcap1b	2HR	2.5	23052019	2
EV-AVRcap1b	3DV	6.5	23052019	2
EV-AVRcap1b	4DV	6.5	23052019	2
AVRcap1b	2HR	0	23052019	2
AVRcap1b	3DV	0	23052019	2
AVRcap1b	4DV	5	23052019	2
AVRcap1b	2HR	0	23052019	2
AVRcap1b	3DV	0	23052019	2
AVRcap1b	4DV	7	23052019	2
AVRcap1b	2HR	0.5	23052019	2
AVRcap1b	3DV	0	23052019	2
AVRcap1b	4DV	7	23052019	2
AVRcap1b	2HR	0	23052019	2
AVRcap1b	3DV	0.5	23052019	2
AVRcap1b	4DV	7	23052019	2
AVRcap1b	2HR	0.5	23052019	2
AVRcap1b	3DV	0	23052019	2
AVRcap1b	4DV	7	23052019	2
AVRcap1b	2HR	0	23052019	2
AVRcap1b	3DV	0	23052019	2
AVRcap1b	4DV	6.5	23052019	2
EV-AVRcap1b	2HR	3	21022018	3
EV-AVRcap1b	2HR	3	21022018	3
EV-AVRcap1b	2HR	3	21022018	3
EV-AVRcap1b	2HR	3.5	21022018	3
EV-AVRcap1b	2HR	3.5	21022018	3
EV-AVRcap1b	2HR	3	21022018	3
EV-AVRcap1b	2HR	3.5	21022018	3
EV-AVRcap1b	2HR	3.5	21022018	3
EV-AVRcap1b	2HR	3	21022018	3
EV-AVRcap1b	2HR	3.5	21022018	3
EV-AVRcap1b	2HR	4	21022018	3
EV-AVRcap1b	2HR	4	21022018	3
AVRcap1b	2HR	0	21022018	3
AVRcap1b	2HR	0	21022018	3
AVRcap1b	2HR	0	21022018	3
AVRcap1b	2HR	0	21022018	3
AVRcap1b	2HR	0	21022018	3
AVRcap1b	2HR	0	21022018	3
AVRcap1b	2HR	0	21022018	3
AVRcap1b	2HR	0	21022018	3
AVRcap1b	2HR	0	21022018	3
AVRcap1b	2HR	0	21022018	3
AVRcap1b	2HR	0	21022018	3
AVRcap1b	2HR	0	21022018	3
EV-AVRcap1b	3DV	5	21022018	3
EV-AVRcap1b	3DV	6	21022018	3
EV-AVRcap1b	3DV	6	21022018	3
EV-AVRcap1b	3DV	6	21022018	3
EV-AVRcap1b	3DV	6	21022018	3
EV-AVRcap1b	3DV	7	21022018	3
EV-AVRcap1b	3DV	6	21022018	3
EV-AVRcap1b	3DV	5	21022018	3
EV-AVRcap1b	3DV	6	21022018	3
EV-AVRcap1b	3DV	6	21022018	3
EV-AVRcap1b	3DV	6	21022018	3
EV-AVRcap1b	3DV	7	21022018	3
AVRcap1b	3DV	0	21022018	3
AVRcap1b	3DV	0.5	21022018	3
AVRcap1b	3DV	0.5	21022018	3
AVRcap1b	3DV	0	21022018	3
AVRcap1b	3DV	0	21022018	3
AVRcap1b	3DV	0	21022018	3
AVRcap1b	3DV	0	21022018	3
AVRcap1b	3DV	0	21022018	3
AVRcap1b	3DV	0	21022018	3
AVRcap1b	3DV	0	21022018	3
AVRcap1b	3DV	0	21022018	3
AVRcap1b	3DV	0	21022018	3
EV-AVRcap1b	4DV	7	21022018	3
EV-AVRcap1b	4DV	6.5	21022018	3
EV-AVRcap1b	4DV	6.5	21022018	3
EV-AVRcap1b	4DV	4	21022018	3
EV-AVRcap1b	4DV	6.5	21022018	3
EV-AVRcap1b	4DV	7	21022018	3
EV-AVRcap1b	4DV	6.5	21022018	3
EV-AVRcap1b	4DV	7	21022018	3
EV-AVRcap1b	4DV	7	21022018	3
EV-AVRcap1b	4DV	6.5	21022018	3
EV-AVRcap1b	4DV	6	21022018	3
EV-AVRcap1b	4DV	6.5	21022018	3
AVRcap1b	4DV	7	21022018	3
AVRcap1b	4DV	7	21022018	3
AVRcap1b	4DV	7	21022018	3
AVRcap1b	4DV	4.5	21022018	3
AVRcap1b	4DV	6.5	21022018	3
AVRcap1b	4DV	7	21022018	3
AVRcap1b	4DV	6	21022018	3
AVRcap1b	4DV	6.5	21022018	3
AVRcap1b	4DV	6.5	21022018	3
AVRcap1b	4DV	6.5	21022018	3
AVRcap1b	4DV	7	21022018	3
AVRcap1b	4DV	6.5	21022018	3
EV-SS15	2HR	3.5	22082018	1
EV-SS15	3DV	7	22082018	1
EV-SS15	4DV	7	22082018	1
EV-SS15	2HR	2	22082018	1
EV-SS15	3DV	7	22082018	1
EV-SS15	4DV	7	22082018	1
EV-SS15	2HR	4	22082018	1
EV-SS15	3DV	7	22082018	1
EV-SS15	4DV	7	22082018	1
EV-SS15	2HR	2	22082018	1
EV-SS15	3DV	4	22082018	1
EV-SS15	4DV	7	22082018	1
EV-SS15	2HR	3	22082018	1
EV-SS15	3DV	6.5	22082018	1
EV-SS15	4DV	7	22082018	1
EV-SS15	2HR	2	22082018	1
EV-SS15	3DV	7	22082018	1
EV-SS15	4DV	7	22082018	1
SS15	2HR	0	22082018	1
SS15	3DV	0	22082018	1
SS15	4DV	7	22082018	1
SS15	2HR	0	22082018	1
SS15	3DV	1	22082018	1
SS15	4DV	7	22082018	1
SS15	2HR	0.5	22082018	1
SS15	3DV	0	22082018	1
SS15	4DV	7	22082018	1
SS15	2HR	0	22082018	1
SS15	3DV	0	22082018	1
SS15	4DV	7	22082018	1
SS15	2HR	0	22082018	1
SS15	3DV	1	22082018	1
SS15	4DV	7	22082018	1
SS15	2HR	0	22082018	1
SS15	3DV	0	22082018	1
SS15	4DV	7	22082018	1
EV-SS15	2HR	4	23052019	2
EV-SS15	3DV	7	23052019	2
EV-SS15	4DV	7	23052019	2
EV-SS15	2HR	3.5	23052019	2
EV-SS15	3DV	6.5	23052019	2
EV-SS15	4DV	7	23052019	2
EV-SS15	2HR	4	23052019	2
EV-SS15	3DV	7	23052019	2
EV-SS15	4DV	7	23052019	2
EV-SS15	2HR	4	23052019	2
EV-SS15	3DV	7	23052019	2
EV-SS15	4DV	7	23052019	2
EV-SS15	2HR	2	23052019	2
EV-SS15	3DV	4	23052019	2
EV-SS15	4DV	7	23052019	2
EV-SS15	2HR	3	23052019	2
EV-SS15	3DV	7	23052019	2
EV-SS15	4DV	7	23052019	2
SS15	2HR	0	23052019	2
SS15	3DV	0	23052019	2
SS15	4DV	7	23052019	2
SS15	2HR	0	23052019	2
SS15	3DV	0	23052019	2
SS15	4DV	6.5	23052019	2
SS15	2HR	0	23052019	2
SS15	3DV	0	23052019	2
SS15	4DV	7	23052019	2
SS15	2HR	0	23052019	2
SS15	3DV	0.5	23052019	2
SS15	4DV	7	23052019	2
SS15	2HR	0	23052019	2
SS15	3DV	1	23052019	2
SS15	4DV	7	23052019	2
SS15	2HR	0.5	23052019	2
SS15	3DV	1	23052019	2
SS15	4DV	7	23052019	2
EV-SS15	2HR	4	21022018	3
EV-SS15	2HR	4	21022018	3
EV-SS15	2HR	4.5	21022018	3
EV-SS15	2HR	4	21022018	3
EV-SS15	2HR	4	21022018	3
EV-SS15	2HR	4	21022018	3
EV-SS15	2HR	3	21022018	3
EV-SS15	2HR	3	21022018	3
EV-SS15	2HR	4	21022018	3
EV-SS15	2HR	4	21022018	3
EV-SS15	2HR	4	21022018	3
EV-SS15	2HR	4	21022018	3
SS15	2HR	0	21022018	3
SS15	2HR	0	21022018	3
SS15	2HR	0	21022018	3
SS15	2HR	0	21022018	3
SS15	2HR	0	21022018	3
SS15	2HR	0	21022018	3
SS15	2HR	0	21022018	3
SS15	2HR	0	21022018	3
SS15	2HR	0	21022018	3
SS15	2HR	0	21022018	3
SS15	2HR	0	21022018	3
SS15	2HR	0	21022018	3
EV-SS15	3DV	5	21022018	3
EV-SS15	3DV	6	21022018	3
EV-SS15	3DV	6	21022018	3
EV-SS15	3DV	6	21022018	3
EV-SS15	3DV	6.5	21022018	3
EV-SS15	3DV	7	21022018	3
EV-SS15	3DV	6.5	21022018	3
EV-SS15	3DV	7	21022018	3
EV-SS15	3DV	7	21022018	3
EV-SS15	3DV	5	21022018	3
EV-SS15	3DV	5.5	21022018	3
EV-SS15	3DV	5	21022018	3
SS15	3DV	0.5	21022018	3
SS15	3DV	0.5	21022018	3
SS15	3DV	0.5	21022018	3
SS15	3DV	0.5	21022018	3
SS15	3DV	0.5	21022018	3
SS15	3DV	0.5	21022018	3
SS15	3DV	0.5	21022018	3
SS15	3DV	0	21022018	3
SS15	3DV	0	21022018	3
SS15	3DV	1	21022018	3
SS15	3DV	1	21022018	3
SS15	3DV	1	21022018	3
EV-SS15	4DV	6.5	21022018	3
EV-SS15	4DV	7	21022018	3
EV-SS15	4DV	7	21022018	3
EV-SS15	4DV	4	21022018	3
EV-SS15	4DV	6	21022018	3
EV-SS15	4DV	4	21022018	3
EV-SS15	4DV	4.5	21022018	3
EV-SS15	4DV	4.5	21022018	3
EV-SS15	4DV	6.5	21022018	3
EV-SS15	4DV	4.5	21022018	3
EV-SS15	4DV	4.5	21022018	3
EV-SS15	4DV	4.5	21022018	3
SS15	4DV	4.5	21022018	3
SS15	4DV	7	21022018	3
SS15	4DV	7	21022018	3
SS15	4DV	4.5	21022018	3
SS15	4DV	7	21022018	3
SS15	4DV	7	21022018	3
SS15	4DV	6.5	21022018	3
SS15	4DV	6.5	21022018	3
SS15	4DV	6.5	21022018	3
SS15	4DV	4.5	21022018	3
SS15	4DV	4.5	21022018	3
SS15	4DV	4.5	21022018	3
