# Supplementary material for: Plant pathogens convergently evolved to counteract redundant nodes of an NLR immune receptor network
Source: PLoS Biol. 2021 Aug 23;19(8):e3001136. doi: 10.1371/journal.pbio.3001136 (PMC8412950; doi:10.1371/journal.pbio.3001136)
Supplement: S6 Data — (XLSX) [file pbio.3001136.s037.xlsx]

## Sheet: S6_data
Effector	Treatment	Score	Date
EV-SS15	Rx	4	2017-06-16
EV-SS15	Rx	4.5	2017-06-16
EV-SS15	Rx	6.5	2017-06-16
EV-SS15	Rx	5	2017-06-16
EV-SS15	Rx	4	2017-06-16
EV-SS15	Rx	5.5	2017-06-16
EV-SS15	Rx	5	2017-06-16
EV-SS15	Rx	6	2017-06-16
SS15	Rx	4	2017-06-16
SS15	Rx	4	2017-06-16
SS15	Rx	5	2017-06-16
SS15	Rx	5	2017-06-16
SS15	Rx	5.5	2017-06-16
SS15	Rx	5.5	2017-06-16
SS15	Rx	4	2017-06-16
SS15	Rx	4	2017-06-16
EV-SS15	SW5 D857V	7	2017-06-16
EV-SS15	SW5 D857V	7	2017-06-16
EV-SS15	SW5 D857V	7	2017-06-16
EV-SS15	SW5 D857V	7	2017-06-16
EV-SS15	SW5 D857V	7	2017-06-16
EV-SS15	SW5 D857V	7	2017-06-16
EV-SS15	SW5 D857V	7	2017-06-16
EV-SS15	SW5 D857V	7	2017-06-16
SS15	SW5 D857V	0.5	2017-06-16
SS15	SW5 D857V	0.5	2017-06-16
SS15	SW5 D857V	0	2017-06-16
SS15	SW5 D857V	0	2017-06-16
SS15	SW5 D857V	1	2017-06-16
SS15	SW5 D857V	1	2017-06-16
SS15	SW5 D857V	1	2017-06-16
SS15	SW5 D857V	1	2017-06-16
EV-SS15	R8	6	2017-06-16
EV-SS15	R8	6	2017-06-16
EV-SS15	R8	6	2017-06-16
EV-SS15	R8	6	2017-06-16
EV-SS15	R8	7	2017-06-16
EV-SS15	R8	7	2017-06-16
EV-SS15	R8	7	2017-06-16
EV-SS15	R8	7	2017-06-16
SS15	R8	6	2017-06-16
SS15	R8	6	2017-06-16
SS15	R8	6	2017-06-16
SS15	R8	6	2017-06-16
SS15	R8	6	2017-06-16
SS15	R8	6	2017-06-16
SS15	R8	7	2017-06-16
SS15	R8	7	2017-06-16
EV-SS15	R1	5	2017-06-16
EV-SS15	R1	6.5	2017-06-16
EV-SS15	R1	7	2017-06-16
EV-SS15	R1	7	2017-06-16
EV-SS15	R1	5	2017-06-16
EV-SS15	R1	5	2017-06-16
EV-SS15	R1	7	2017-06-16
EV-SS15	R1	7	2017-06-16
SS15	R1	6	2017-06-16
SS15	R1	7	2017-06-16
SS15	R1	7	2017-06-16
SS15	R1	7	2017-06-16
SS15	R1	6	2017-06-16
SS15	R1	5.5	2017-06-16
SS15	R1	6.5	2017-06-16
SS15	R1	7	2017-06-16
EV-SS15	BS2	6.5	2017-06-16
EV-SS15	BS2	6.5	2017-06-16
EV-SS15	BS2	6.5	2017-06-16
EV-SS15	BS2	6.5	2017-06-16
EV-SS15	BS2	5	2017-06-16
EV-SS15	BS2	4.5	2017-06-16
EV-SS15	BS2	5	2017-06-16
EV-SS15	BS2	5	2017-06-16
SS15	BS2	6	2017-06-16
SS15	BS2	6.5	2017-06-16
SS15	BS2	5.5	2017-06-16
SS15	BS2	6	2017-06-16
SS15	BS2	4	2017-06-16
SS15	BS2	4.5	2017-06-16
SS15	BS2	4	2017-06-16
SS15	BS2	4.5	2017-06-16
EV-SS15	Rpivnt1	7	2017-06-16
EV-SS15	Rpivnt1	7	2017-06-16
EV-SS15	Rpivnt1	7	2017-06-16
EV-SS15	Rpivnt1	7	2017-06-16
EV-SS15	Rpivnt1	7	2017-06-16
EV-SS15	Rpivnt1	7	2017-06-16
EV-SS15	Rpivnt1	7	2017-06-16
EV-SS15	Rpivnt1	7	2017-06-16
SS15	Rpivnt1	6	2017-06-16
SS15	Rpivnt1	7	2017-06-16
SS15	Rpivnt1	7	2017-06-16
SS15	Rpivnt1	7	2017-06-16
SS15	Rpivnt1	6.5	2017-06-16
SS15	Rpivnt1	6.5	2017-06-16
SS15	Rpivnt1	6.5	2017-06-16
SS15	Rpivnt1	6.5	2017-06-16
EV-SS15	Gpa2	6	2017-06-16
EV-SS15	Gpa2	7	2017-06-16
EV-SS15	Gpa2	5	2017-06-16
EV-SS15	Gpa2	6.5	2017-06-16
EV-SS15	Gpa2	7	2017-06-16
EV-SS15	Gpa2	7	2017-06-16
EV-SS15	Gpa2	7	2017-06-16
EV-SS15	Gpa2	7	2017-06-16
SS15	Gpa2	0.5	2017-06-16
SS15	Gpa2	0.5	2017-06-16
SS15	Gpa2	0.5	2017-06-16
SS15	Gpa2	1	2017-06-16
SS15	Gpa2	1	2017-06-16
SS15	Gpa2	1	2017-06-16
SS15	Gpa2	0.5	2017-06-16
SS15	Gpa2	0	2017-06-16
EV-SS15	Prf	6.5	2017-06-16
EV-SS15	Prf	6.5	2017-06-16
EV-SS15	Prf	6	2017-06-16
EV-SS15	Prf	6	2017-06-16
EV-SS15	Prf	5.5	2017-06-16
EV-SS15	Prf	5.5	2017-06-16
EV-SS15	Prf	4.5	2017-06-16
EV-SS15	Prf	4.5	2017-06-16
SS15	Prf	0	2017-06-16
SS15	Prf	0	2017-06-16
SS15	Prf	0	2017-06-16
SS15	Prf	0	2017-06-16
SS15	Prf	0	2017-06-16
SS15	Prf	0	2017-06-16
SS15	Prf	0	2017-06-16
SS15	Prf	0	2017-06-16
EV-SS15	Rpiblb2	6	2017-06-16
EV-SS15	Rpiblb2	7	2017-06-16
EV-SS15	Rpiblb2	6	2017-06-16
EV-SS15	Rpiblb2	7	2017-06-16
EV-SS15	Rpiblb2	6	2017-06-16
EV-SS15	Rpiblb2	5	2017-06-16
EV-SS15	Rpiblb2	4.5	2017-06-16
EV-SS15	Rpiblb2	6	2017-06-16
SS15	Rpiblb2	7	2017-06-16
SS15	Rpiblb2	6	2017-06-16
SS15	Rpiblb2	5	2017-06-16
SS15	Rpiblb2	6.5	2017-06-16
SS15	Rpiblb2	6.5	2017-06-16
SS15	Rpiblb2	6.5	2017-06-16
SS15	Rpiblb2	7	2017-06-16
SS15	Rpiblb2	4.5	2017-06-16
EV-AVRcap1b	Rx	5	2017-06-16
EV-AVRcap1b	Rx	4	2017-06-16
EV-AVRcap1b	Rx	4.5	2017-06-16
EV-AVRcap1b	Rx	6	2017-06-16
EV-AVRcap1b	Rx	4	2017-06-16
EV-AVRcap1b	Rx	4	2017-06-16
EV-AVRcap1b	Rx	4	2017-06-16
EV-AVRcap1b	Rx	4	2017-06-16
AVRcap1b	Rx	4	2017-06-16
AVRcap1b	Rx	4.5	2017-06-16
AVRcap1b	Rx	4.5	2017-06-16
AVRcap1b	Rx	5	2017-06-16
AVRcap1b	Rx	4.5	2017-06-16
AVRcap1b	Rx	4	2017-06-16
AVRcap1b	Rx	4	2017-06-16
AVRcap1b	Rx	4	2017-06-16
EV-AVRcap1b	SW5 D857V	7	2017-06-16
EV-AVRcap1b	SW5 D857V	7	2017-06-16
EV-AVRcap1b	SW5 D857V	7	2017-06-16
EV-AVRcap1b	SW5 D857V	7	2017-06-16
EV-AVRcap1b	SW5 D857V	7	2017-06-16
EV-AVRcap1b	SW5 D857V	7	2017-06-16
EV-AVRcap1b	SW5 D857V	7	2017-06-16
EV-AVRcap1b	SW5 D857V	7	2017-06-16
AVRcap1b	SW5 D857V	1	2017-06-16
AVRcap1b	SW5 D857V	1	2017-06-16
AVRcap1b	SW5 D857V	1	2017-06-16
AVRcap1b	SW5 D857V	0.5	2017-06-16
AVRcap1b	SW5 D857V	0.5	2017-06-16
AVRcap1b	SW5 D857V	0.5	2017-06-16
AVRcap1b	SW5 D857V	0	2017-06-16
AVRcap1b	SW5 D857V	0	2017-06-16
EV-AVRcap1b	R8	6	2017-06-16
EV-AVRcap1b	R8	7	2017-06-16
EV-AVRcap1b	R8	7	2017-06-16
EV-AVRcap1b	R8	7	2017-06-16
EV-AVRcap1b	R8	7	2017-06-16
EV-AVRcap1b	R8	7	2017-06-16
EV-AVRcap1b	R8	7	2017-06-16
EV-AVRcap1b	R8	7	2017-06-16
AVRcap1b	R8	4.5	2017-06-16
AVRcap1b	R8	5.5	2017-06-16
AVRcap1b	R8	6	2017-06-16
AVRcap1b	R8	5	2017-06-16
AVRcap1b	R8	7	2017-06-16
AVRcap1b	R8	7	2017-06-16
AVRcap1b	R8	7	2017-06-16
AVRcap1b	R8	7	2017-06-16
EV-AVRcap1b	R1	4.5	2017-06-16
EV-AVRcap1b	R1	4.5	2017-06-16
EV-AVRcap1b	R1	6	2017-06-16
EV-AVRcap1b	R1	6	2017-06-16
EV-AVRcap1b	R1	5	2017-06-16
EV-AVRcap1b	R1	5	2017-06-16
EV-AVRcap1b	R1	4.5	2017-06-16
EV-AVRcap1b	R1	5	2017-06-16
AVRcap1b	R1	4.5	2017-06-16
AVRcap1b	R1	5	2017-06-16
AVRcap1b	R1	5	2017-06-16
AVRcap1b	R1	6.5	2017-06-16
AVRcap1b	R1	4	2017-06-16
AVRcap1b	R1	5	2017-06-16
AVRcap1b	R1	5.5	2017-06-16
AVRcap1b	R1	6	2017-06-16
EV-AVRcap1b	BS2	4	2017-03-03
EV-AVRcap1b	BS2	4.5	2017-03-03
EV-AVRcap1b	BS2	4.5	2017-03-03
EV-AVRcap1b	BS2	4.5	2017-03-03
EV-AVRcap1b	BS2	4.5	2017-03-03
EV-AVRcap1b	BS2	4.5	2017-03-03
EV-AVRcap1b	BS2	4.5	2017-03-03
EV-AVRcap1b	BS2	4	2017-03-03
AVRcap1b	BS2	4.5	2017-03-03
AVRcap1b	BS2	4	2017-03-03
AVRcap1b	BS2	4	2017-03-03
AVRcap1b	BS2	4.5	2017-03-03
AVRcap1b	BS2	4	2017-03-03
AVRcap1b	BS2	4.5	2017-03-03
AVRcap1b	BS2	4.5	2017-03-03
AVRcap1b	BS2	4.5	2017-03-03
EV-AVRcap1b	Rpivnt1	4.5	2017-06-16
EV-AVRcap1b	Rpivnt1	7	2017-06-16
EV-AVRcap1b	Rpivnt1	7	2017-06-16
EV-AVRcap1b	Rpivnt1	7	2017-06-16
EV-AVRcap1b	Rpivnt1	6.5	2017-06-16
EV-AVRcap1b	Rpivnt1	7	2017-06-16
EV-AVRcap1b	Rpivnt1	7	2017-06-16
EV-AVRcap1b	Rpivnt1	7	2017-06-16
AVRcap1b	Rpivnt1	6.5	2017-06-16
AVRcap1b	Rpivnt1	6.5	2017-06-16
AVRcap1b	Rpivnt1	6.5	2017-06-16
AVRcap1b	Rpivnt1	6	2017-06-16
AVRcap1b	Rpivnt1	6.5	2017-06-16
AVRcap1b	Rpivnt1	6.5	2017-06-16
AVRcap1b	Rpivnt1	6.5	2017-06-16
AVRcap1b	Rpivnt1	6.5	2017-06-16
EV-AVRcap1b	Gpa2	4	2017-06-16
EV-AVRcap1b	Gpa2	4	2017-06-16
EV-AVRcap1b	Gpa2	6	2017-06-16
EV-AVRcap1b	Gpa2	7	2017-06-16
EV-AVRcap1b	Gpa2	7	2017-06-16
EV-AVRcap1b	Gpa2	7	2017-06-16
EV-AVRcap1b	Gpa2	7	2017-06-16
EV-AVRcap1b	Gpa2	7	2017-06-16
AVRcap1b	Gpa2	0	2017-06-16
AVRcap1b	Gpa2	0	2017-06-16
AVRcap1b	Gpa2	0	2017-06-16
AVRcap1b	Gpa2	0	2017-06-16
AVRcap1b	Gpa2	0	2017-06-16
AVRcap1b	Gpa2	0	2017-06-16
AVRcap1b	Gpa2	0	2017-06-16
AVRcap1b	Gpa2	0	2017-06-16
EV-AVRcap1b	Prf	4.5	2017-07-03
EV-AVRcap1b	Prf	4.5	2017-07-03
EV-AVRcap1b	Prf	4.5	2017-07-03
EV-AVRcap1b	Prf	5	2017-07-03
EV-AVRcap1b	Prf	4.5	2017-07-03
EV-AVRcap1b	Prf	4.5	2017-07-03
EV-AVRcap1b	Prf	4	2017-07-03
EV-AVRcap1b	Prf	5	2017-07-03
AVRcap1b	Prf	0	2017-07-03
AVRcap1b	Prf	0	2017-07-03
AVRcap1b	Prf	0	2017-07-03
AVRcap1b	Prf	0	2017-07-03
AVRcap1b	Prf	0.5	2017-07-03
AVRcap1b	Prf	0.5	2017-07-03
AVRcap1b	Prf	0	2017-07-03
AVRcap1b	Prf	0	2017-07-03
EV-AVRcap1b	Rpiblb2	6	2017-06-16
EV-AVRcap1b	Rpiblb2	4.5	2017-06-16
EV-AVRcap1b	Rpiblb2	4	2017-06-16
EV-AVRcap1b	Rpiblb2	4	2017-06-16
EV-AVRcap1b	Rpiblb2	5	2017-06-16
EV-AVRcap1b	Rpiblb2	4.5	2017-06-16
EV-AVRcap1b	Rpiblb2	4	2017-06-16
EV-AVRcap1b	Rpiblb2	6	2017-06-16
AVRcap1b	Rpiblb2	4.5	2017-06-16
AVRcap1b	Rpiblb2	5	2017-06-16
AVRcap1b	Rpiblb2	5	2017-06-16
AVRcap1b	Rpiblb2	5	2017-06-16
AVRcap1b	Rpiblb2	4.5	2017-06-16
AVRcap1b	Rpiblb2	5	2017-06-16
AVRcap1b	Rpiblb2	5.5	2017-06-16
AVRcap1b	Rpiblb2	6	2017-06-16
