# Supplementary material for: Plant pathogens convergently evolved to counteract redundant nodes of an NLR immune receptor network
Source: PLoS Biol. 2021 Aug 23;19(8):e3001136. doi: 10.1371/journal.pbio.3001136 (PMC8412950; doi:10.1371/journal.pbio.3001136)
Supplement: S7 Data — (XLSX) [file pbio.3001136.s038.xlsx]

## Sheet: S7_data
Effector	Treatment	Score	Date	Replicate
EV-AVRcap1b	TRV EV	4	2017-03-24	1
EV-AVRcap1b	TRV EV	4	2017-03-24	1
EV-AVRcap1b	TRV EV	4	2017-03-24	1
EV-AVRcap1b	TRV EV	4	2017-03-24	1
EV-AVRcap1b	TRV EV	4	2017-03-24	1
EV-AVRcap1b	TRV EV	4	2017-03-24	1
EV-AVRcap1b	TRV EV	4	2017-03-24	1
EV-AVRcap1b	TRV EV	4	2017-03-24	1
EV-AVRcap1b	TRV EV	4	2017-03-24	1
EV-AVRcap1b	TRV EV	4	2017-03-24	1
EV-AVRcap1b	TRV EV	4	2017-03-24	1
EV-AVRcap1b	TRV EV	4	2017-03-24	1
AVRcap1b	TRV EV	4	2017-03-24	1
AVRcap1b	TRV EV	4	2017-03-24	1
AVRcap1b	TRV EV	4	2017-03-24	1
AVRcap1b	TRV EV	4	2017-03-24	1
AVRcap1b	TRV EV	4	2017-03-24	1
AVRcap1b	TRV EV	4	2017-03-24	1
AVRcap1b	TRV EV	4	2017-03-24	1
AVRcap1b	TRV EV	4	2017-03-24	1
AVRcap1b	TRV EV	4	2017-03-24	1
AVRcap1b	TRV EV	4	2017-03-24	1
AVRcap1b	TRV EV	4	2017-03-24	1
AVRcap1b	TRV EV	4	2017-03-24	1
EV-AVRcap1b	TRV NRC2/3	4	2017-03-24	1
EV-AVRcap1b	TRV NRC2/3	4	2017-03-24	1
EV-AVRcap1b	TRV NRC2/3	4.5	2017-03-24	1
EV-AVRcap1b	TRV NRC2/3	4	2017-03-24	1
EV-AVRcap1b	TRV NRC2/3	4	2017-03-24	1
EV-AVRcap1b	TRV NRC2/3	4	2017-03-24	1
EV-AVRcap1b	TRV NRC2/3	4	2017-03-24	1
EV-AVRcap1b	TRV NRC2/3	4	2017-03-24	1
EV-AVRcap1b	TRV NRC2/3	4	2017-03-24	1
EV-AVRcap1b	TRV NRC2/3	4	2017-03-24	1
EV-AVRcap1b	TRV NRC2/3	4	2017-03-24	1
EV-AVRcap1b	TRV NRC2/3	4	2017-03-24	1
AVRcap1b	TRV NRC2/3	4	2017-03-24	1
AVRcap1b	TRV NRC2/3	4	2017-03-24	1
AVRcap1b	TRV NRC2/3	4	2017-03-24	1
AVRcap1b	TRV NRC2/3	4	2017-03-24	1
AVRcap1b	TRV NRC2/3	4	2017-03-24	1
AVRcap1b	TRV NRC2/3	4	2017-03-24	1
AVRcap1b	TRV NRC2/3	4	2017-03-24	1
AVRcap1b	TRV NRC2/3	4	2017-03-24	1
AVRcap1b	TRV NRC2/3	4	2017-03-24	1
AVRcap1b	TRV NRC2/3	4	2017-03-24	1
AVRcap1b	TRV NRC2/3	4	2017-03-24	1
AVRcap1b	TRV NRC2/3	4	2017-03-24	1
EV-AVRcap1b	TRV NRC4	4	2017-03-24	1
EV-AVRcap1b	TRV NRC4	4	2017-03-24	1
EV-AVRcap1b	TRV NRC4	4	2017-03-24	1
EV-AVRcap1b	TRV NRC4	4	2017-03-24	1
EV-AVRcap1b	TRV NRC4	4	2017-03-24	1
EV-AVRcap1b	TRV NRC4	4	2017-03-24	1
EV-AVRcap1b	TRV NRC4	4	2017-03-24	1
EV-AVRcap1b	TRV NRC4	4	2017-03-24	1
EV-AVRcap1b	TRV NRC4	4	2017-03-24	1
EV-AVRcap1b	TRV NRC4	4	2017-03-24	1
EV-AVRcap1b	TRV NRC4	4	2017-03-24	1
EV-AVRcap1b	TRV NRC4	4	2017-03-24	1
AVRcap1b	TRV NRC4	0.5	2017-03-24	1
AVRcap1b	TRV NRC4	0.5	2017-03-24	1
AVRcap1b	TRV NRC4	0.5	2017-03-24	1
AVRcap1b	TRV NRC4	0.5	2017-03-24	1
AVRcap1b	TRV NRC4	0	2017-03-24	1
AVRcap1b	TRV NRC4	0	2017-03-24	1
AVRcap1b	TRV NRC4	0	2017-03-24	1
AVRcap1b	TRV NRC4	0	2017-03-24	1
AVRcap1b	TRV NRC4	0	2017-03-24	1
AVRcap1b	TRV NRC4	0	2017-03-24	1
AVRcap1b	TRV NRC4	0	2017-03-24	1
AVRcap1b	TRV NRC4	0.5	2017-03-24	1
EV-AVRcap1b	TRV EV	4	2017-03-09	2
EV-AVRcap1b	TRV EV	6	2017-03-09	2
EV-AVRcap1b	TRV EV	4	2017-03-09	2
EV-AVRcap1b	TRV EV	4	2017-03-09	2
EV-AVRcap1b	TRV EV	4	2017-03-09	2
EV-AVRcap1b	TRV EV	4	2017-03-09	2
AVRcap1b	TRV EV	4	2017-03-09	2
AVRcap1b	TRV EV	5	2017-03-09	2
AVRcap1b	TRV EV	5	2017-03-09	2
AVRcap1b	TRV EV	5	2017-03-09	2
AVRcap1b	TRV EV	4	2017-03-09	2
AVRcap1b	TRV EV	4	2017-03-09	2
EV-AVRcap1b	TRV NRC2/3	5	2017-03-09	2
EV-AVRcap1b	TRV NRC2/3	4	2017-03-09	2
EV-AVRcap1b	TRV NRC2/3	4	2017-03-09	2
EV-AVRcap1b	TRV NRC2/3	5	2017-03-09	2
EV-AVRcap1b	TRV NRC2/3	5	2017-03-09	2
EV-AVRcap1b	TRV NRC2/3	6	2017-03-09	2
AVRcap1b	TRV NRC2/3	4	2017-03-09	2
AVRcap1b	TRV NRC2/3	5	2017-03-09	2
AVRcap1b	TRV NRC2/3	4	2017-03-09	2
AVRcap1b	TRV NRC2/3	5	2017-03-09	2
AVRcap1b	TRV NRC2/3	5	2017-03-09	2
AVRcap1b	TRV NRC2/3	6	2017-03-09	2
EV-AVRcap1b	TRV NRC4	4	2017-03-09	2
EV-AVRcap1b	TRV NRC4	4	2017-03-09	2
EV-AVRcap1b	TRV NRC4	6	2017-03-09	2
EV-AVRcap1b	TRV NRC4	6	2017-03-09	2
EV-AVRcap1b	TRV NRC4	6	2017-03-09	2
EV-AVRcap1b	TRV NRC4	4	2017-03-09	2
AVRcap1b	TRV NRC4	0.5	2017-03-09	2
AVRcap1b	TRV NRC4	0.5	2017-03-09	2
AVRcap1b	TRV NRC4	0.5	2017-03-09	2
AVRcap1b	TRV NRC4	0.5	2017-03-09	2
AVRcap1b	TRV NRC4	0.5	2017-03-09	2
AVRcap1b	TRV NRC4	0.5	2017-03-09	2
EV-AVRcap1b	TRV EV	4	2017-02-22	3
EV-AVRcap1b	TRV EV	4	2017-02-22	3
EV-AVRcap1b	TRV EV	4	2017-02-22	3
EV-AVRcap1b	TRV EV	4	2017-02-22	3
EV-AVRcap1b	TRV EV	4	2017-02-22	3
EV-AVRcap1b	TRV EV	4	2017-02-22	3
AVRcap1b	TRV EV	3.5	2017-02-22	3
AVRcap1b	TRV EV	4	2017-02-22	3
AVRcap1b	TRV EV	4	2017-02-22	3
AVRcap1b	TRV EV	4	2017-02-22	3
AVRcap1b	TRV EV	4.5	2017-02-22	3
AVRcap1b	TRV EV	4	2017-02-22	3
EV-AVRcap1b	TRV NRC2/3	6	2017-02-22	3
EV-AVRcap1b	TRV NRC2/3	7	2017-02-22	3
EV-AVRcap1b	TRV NRC2/3	7	2017-02-22	3
EV-AVRcap1b	TRV NRC2/3	5	2017-02-22	3
EV-AVRcap1b	TRV NRC2/3	5	2017-02-22	3
EV-AVRcap1b	TRV NRC2/3	5	2017-02-22	3
AVRcap1b	TRV NRC2/3	6	2017-02-22	3
AVRcap1b	TRV NRC2/3	6	2017-02-22	3
AVRcap1b	TRV NRC2/3	7	2017-02-22	3
AVRcap1b	TRV NRC2/3	5	2017-02-22	3
AVRcap1b	TRV NRC2/3	5	2017-02-22	3
AVRcap1b	TRV NRC2/3	6	2017-02-22	3
EV-AVRcap1b	TRV NRC4	4	2017-02-22	3
EV-AVRcap1b	TRV NRC4	4	2017-02-22	3
EV-AVRcap1b	TRV NRC4	5	2017-02-22	3
EV-AVRcap1b	TRV NRC4	5	2017-02-22	3
EV-AVRcap1b	TRV NRC4	5	2017-02-22	3
EV-AVRcap1b	TRV NRC4	4	2017-02-22	3
AVRcap1b	TRV NRC4	0.5	2017-02-22	3
AVRcap1b	TRV NRC4	0.5	2017-02-22	3
AVRcap1b	TRV NRC4	0	2017-02-22	3
AVRcap1b	TRV NRC4	0	2017-02-22	3
AVRcap1b	TRV NRC4	0	2017-02-22	3
AVRcap1b	TRV NRC4	0	2017-02-22	3
EV-SS15	TRV EV	4	2017-06-22	1
EV-SS15	TRV EV	4.5	2017-06-22	1
EV-SS15	TRV EV	4.5	2017-06-22	1
EV-SS15	TRV EV	4.5	2017-06-22	1
EV-SS15	TRV EV	4	2017-06-22	1
EV-SS15	TRV EV	3.5	2017-06-22	1
EV-SS15	TRV EV	3.5	2017-06-22	1
EV-SS15	TRV EV	2.5	2017-06-22	1
EV-SS15	TRV EV	2	2017-06-22	1
EV-SS15	TRV EV	4	2017-06-22	1
EV-SS15	TRV EV	3	2017-06-22	1
EV-SS15	TRV EV	2.5	2017-06-22	1
EV-SS15	TRV EV	5	2017-06-22	1
EV-SS15	TRV EV	4	2017-06-22	1
EV-SS15	TRV EV	4.5	2017-06-22	1
EV-SS15	TRV EV	3	2017-06-22	1
SS15	TRV EV	4	2017-06-22	1
SS15	TRV EV	3.5	2017-06-22	1
SS15	TRV EV	3.5	2017-06-22	1
SS15	TRV EV	3.5	2017-06-22	1
SS15	TRV EV	3.5	2017-06-22	1
SS15	TRV EV	3.5	2017-06-22	1
SS15	TRV EV	3	2017-06-22	1
SS15	TRV EV	2.5	2017-06-22	1
SS15	TRV EV	3.5	2017-06-22	1
SS15	TRV EV	3.5	2017-06-22	1
SS15	TRV EV	3.5	2017-06-22	1
SS15	TRV EV	2.5	2017-06-22	1
SS15	TRV EV	3	2017-06-22	1
SS15	TRV EV	4	2017-06-22	1
SS15	TRV EV	2.5	2017-06-22	1
SS15	TRV EV	2.5	2017-06-22	1
EV-SS15	TRV NRC2/3	3.5	2017-06-22	1
EV-SS15	TRV NRC2/3	3.5	2017-06-22	1
EV-SS15	TRV NRC2/3	4	2017-06-22	1
EV-SS15	TRV NRC2/3	3.5	2017-06-22	1
EV-SS15	TRV NRC2/3	3.5	2017-06-22	1
EV-SS15	TRV NRC2/3	3.5	2017-06-22	1
EV-SS15	TRV NRC2/3	3.5	2017-06-22	1
EV-SS15	TRV NRC2/3	4.5	2017-06-22	1
EV-SS15	TRV NRC2/3	4.5	2017-06-22	1
EV-SS15	TRV NRC2/3	5	2017-06-22	1
EV-SS15	TRV NRC2/3	4.5	2017-06-22	1
EV-SS15	TRV NRC2/3	5	2017-06-22	1
EV-SS15	TRV NRC2/3	4	2017-06-22	1
EV-SS15	TRV NRC2/3	4.5	2017-06-22	1
EV-SS15	TRV NRC2/3	4	2017-06-22	1
EV-SS15	TRV NRC2/3	4.5	2017-06-22	1
SS15	TRV NRC2/3	2.5	2017-06-22	1
SS15	TRV NRC2/3	3	2017-06-22	1
SS15	TRV NRC2/3	3	2017-06-22	1
SS15	TRV NRC2/3	3	2017-06-22	1
SS15	TRV NRC2/3	3.5	2017-06-22	1
SS15	TRV NRC2/3	3.5	2017-06-22	1
SS15	TRV NRC2/3	3	2017-06-22	1
SS15	TRV NRC2/3	2.5	2017-06-22	1
SS15	TRV NRC2/3	4	2017-06-22	1
SS15	TRV NRC2/3	4	2017-06-22	1
SS15	TRV NRC2/3	4	2017-06-22	1
SS15	TRV NRC2/3	3.5	2017-06-22	1
SS15	TRV NRC2/3	4	2017-06-22	1
SS15	TRV NRC2/3	3.5	2017-06-22	1
SS15	TRV NRC2/3	4	2017-06-22	1
SS15	TRV NRC2/3	4	2017-06-22	1
EV-SS15	TRV NRC4	4	2017-06-22	1
EV-SS15	TRV NRC4	4	2017-06-22	1
EV-SS15	TRV NRC4	4	2017-06-22	1
EV-SS15	TRV NRC4	4	2017-06-22	1
EV-SS15	TRV NRC4	4	2017-06-22	1
EV-SS15	TRV NRC4	5	2017-06-22	1
EV-SS15	TRV NRC4	4.5	2017-06-22	1
EV-SS15	TRV NRC4	4.5	2017-06-22	1
EV-SS15	TRV NRC4	4	2017-06-22	1
EV-SS15	TRV NRC4	4	2017-06-22	1
EV-SS15	TRV NRC4	4	2017-06-22	1
EV-SS15	TRV NRC4	4.5	2017-06-22	1
EV-SS15	TRV NRC4	6.5	2017-06-22	1
EV-SS15	TRV NRC4	6.5	2017-06-22	1
EV-SS15	TRV NRC4	6.5	2017-06-22	1
EV-SS15	TRV NRC4	3	2017-06-22	1
SS15	TRV NRC4	0.5	2017-06-22	1
SS15	TRV NRC4	0.5	2017-06-22	1
SS15	TRV NRC4	0.5	2017-06-22	1
SS15	TRV NRC4	0.5	2017-06-22	1
SS15	TRV NRC4	0.5	2017-06-22	1
SS15	TRV NRC4	0.5	2017-06-22	1
SS15	TRV NRC4	1	2017-06-22	1
SS15	TRV NRC4	0	2017-06-22	1
SS15	TRV NRC4	0	2017-06-22	1
SS15	TRV NRC4	0	2017-06-22	1
SS15	TRV NRC4	0	2017-06-22	1
SS15	TRV NRC4	0	2017-06-22	1
SS15	TRV NRC4	0	2017-06-22	1
SS15	TRV NRC4	0	2017-06-22	1
SS15	TRV NRC4	0	2017-06-22	1
SS15	TRV NRC4	0	2017-06-22	1
EV-SS15	TRV EV	3	2019-07-03	2
EV-SS15	TRV EV	4	2019-07-03	2
EV-SS15	TRV EV	4	2019-07-03	2
EV-SS15	TRV EV	4	2019-07-03	2
EV-SS15	TRV EV	4	2019-07-03	2
EV-SS15	TRV EV	4	2019-07-03	2
EV-SS15	TRV EV	4	2019-07-03	2
EV-SS15	TRV EV	4	2019-07-03	2
EV-SS15	TRV EV	4.5	2019-07-03	2
EV-SS15	TRV EV	3	2019-07-03	2
EV-SS15	TRV EV	5	2019-07-03	2
EV-SS15	TRV EV	4.5	2019-07-03	2
EV-SS15	TRV EV	4	2019-07-03	2
EV-SS15	TRV EV	5	2019-07-03	2
EV-SS15	TRV EV	4	2019-07-03	2
EV-SS15	TRV EV	4	2019-07-03	2
EV-SS15	TRV EV	6	2019-07-03	2
EV-SS15	TRV EV	7	2019-07-03	2
EV-SS15	TRV EV	2	2019-07-03	2
EV-SS15	TRV EV	3	2019-07-03	2
EV-SS15	TRV EV	4	2019-07-03	2
EV-SS15	TRV EV	6	2019-07-03	2
EV-SS15	TRV EV	4	2019-07-03	2
EV-SS15	TRV EV	4	2019-07-03	2
SS15	TRV EV	3	2019-07-03	2
SS15	TRV EV	5	2019-07-03	2
SS15	TRV EV	4	2019-07-03	2
SS15	TRV EV	4	2019-07-03	2
SS15	TRV EV	4	2019-07-03	2
SS15	TRV EV	4.5	2019-07-03	2
SS15	TRV EV	4	2019-07-03	2
SS15	TRV EV	4	2019-07-03	2
SS15	TRV EV	4	2019-07-03	2
SS15	TRV EV	7	2019-07-03	2
SS15	TRV EV	4	2019-07-03	2
SS15	TRV EV	4	2019-07-03	2
SS15	TRV EV	4	2019-07-03	2
SS15	TRV EV	4	2019-07-03	2
SS15	TRV EV	4	2019-07-03	2
SS15	TRV EV	4	2019-07-03	2
SS15	TRV EV	6	2019-07-03	2
SS15	TRV EV	7	2019-07-03	2
SS15	TRV EV	2	2019-07-03	2
SS15	TRV EV	4	2019-07-03	2
SS15	TRV EV	4	2019-07-03	2
SS15	TRV EV	4	2019-07-03	2
SS15	TRV EV	4	2019-07-03	2
SS15	TRV EV	4	2019-07-03	2
EV-SS15	TRV NRC2/3	4	2019-07-03	2
EV-SS15	TRV NRC2/3	4	2019-07-03	2
EV-SS15	TRV NRC2/3	2	2019-07-03	2
EV-SS15	TRV NRC2/3	3	2019-07-03	2
EV-SS15	TRV NRC2/3	4	2019-07-03	2
EV-SS15	TRV NRC2/3	4	2019-07-03	2
EV-SS15	TRV NRC2/3	4	2019-07-03	2
EV-SS15	TRV NRC2/3	4	2019-07-03	2
EV-SS15	TRV NRC2/3	4	2019-07-03	2
EV-SS15	TRV NRC2/3	4	2019-07-03	2
EV-SS15	TRV NRC2/3	2	2019-07-03	2
EV-SS15	TRV NRC2/3	4	2019-07-03	2
EV-SS15	TRV NRC2/3	4	2019-07-03	2
EV-SS15	TRV NRC2/3	4	2019-07-03	2
EV-SS15	TRV NRC2/3	4	2019-07-03	2
EV-SS15	TRV NRC2/3	2	2019-07-03	2
EV-SS15	TRV NRC2/3	6	2019-07-03	2
EV-SS15	TRV NRC2/3	4	2019-07-03	2
EV-SS15	TRV NRC2/3	3	2019-07-03	2
EV-SS15	TRV NRC2/3	4	2019-07-03	2
EV-SS15	TRV NRC2/3	4	2019-07-03	2
EV-SS15	TRV NRC2/3	4	2019-07-03	2
EV-SS15	TRV NRC2/3	2	2019-07-03	2
EV-SS15	TRV NRC2/3	3	2019-07-03	2
SS15	TRV NRC2/3	4	2019-07-03	2
SS15	TRV NRC2/3	4	2019-07-03	2
SS15	TRV NRC2/3	2	2019-07-03	2
SS15	TRV NRC2/3	3	2019-07-03	2
SS15	TRV NRC2/3	4	2019-07-03	2
SS15	TRV NRC2/3	4	2019-07-03	2
SS15	TRV NRC2/3	4	2019-07-03	2
SS15	TRV NRC2/3	4	2019-07-03	2
SS15	TRV NRC2/3	4	2019-07-03	2
SS15	TRV NRC2/3	4	2019-07-03	2
SS15	TRV NRC2/3	2	2019-07-03	2
SS15	TRV NRC2/3	4	2019-07-03	2
SS15	TRV NRC2/3	4	2019-07-03	2
SS15	TRV NRC2/3	4	2019-07-03	2
SS15	TRV NRC2/3	4	2019-07-03	2
SS15	TRV NRC2/3	7	2019-07-03	2
SS15	TRV NRC2/3	4	2019-07-03	2
SS15	TRV NRC2/3	2	2019-07-03	2
SS15	TRV NRC2/3	4	2019-07-03	2
SS15	TRV NRC2/3	4	2019-07-03	2
SS15	TRV NRC2/3	4	2019-07-03	2
SS15	TRV NRC2/3	4	2019-07-03	2
SS15	TRV NRC2/3	2	2019-07-03	2
SS15	TRV NRC2/3	4	2019-07-03	2
EV-SS15	TRV NRC4	4	2019-07-03	2
EV-SS15	TRV NRC4	3	2019-07-03	2
EV-SS15	TRV NRC4	3	2019-07-03	2
EV-SS15	TRV NRC4	3	2019-07-03	2
EV-SS15	TRV NRC4	4	2019-07-03	2
EV-SS15	TRV NRC4	3	2019-07-03	2
EV-SS15	TRV NRC4	3	2019-07-03	2
EV-SS15	TRV NRC4	3	2019-07-03	2
EV-SS15	TRV NRC4	4	2019-07-03	2
EV-SS15	TRV NRC4	3	2019-07-03	2
EV-SS15	TRV NRC4	4	2019-07-03	2
EV-SS15	TRV NRC4	3	2019-07-03	2
EV-SS15	TRV NRC4	4	2019-07-03	2
EV-SS15	TRV NRC4	3	2019-07-03	2
EV-SS15	TRV NRC4	3	2019-07-03	2
EV-SS15	TRV NRC4	3	2019-07-03	2
EV-SS15	TRV NRC4	4	2019-07-03	2
EV-SS15	TRV NRC4	4	2019-07-03	2
EV-SS15	TRV NRC4	4	2019-07-03	2
EV-SS15	TRV NRC4	4	2019-07-03	2
EV-SS15	TRV NRC4	3	2019-07-03	2
EV-SS15	TRV NRC4	3	2019-07-03	2
EV-SS15	TRV NRC4	3	2019-07-03	2
EV-SS15	TRV NRC4	3	2019-07-03	2
SS15	TRV NRC4	0.5	2019-07-03	2
SS15	TRV NRC4	0.5	2019-07-03	2
SS15	TRV NRC4	0.5	2019-07-03	2
SS15	TRV NRC4	0.5	2019-07-03	2
SS15	TRV NRC4	0.5	2019-07-03	2
SS15	TRV NRC4	0.5	2019-07-03	2
SS15	TRV NRC4	0.5	2019-07-03	2
SS15	TRV NRC4	0.5	2019-07-03	2
SS15	TRV NRC4	0.5	2019-07-03	2
SS15	TRV NRC4	0.5	2019-07-03	2
SS15	TRV NRC4	1	2019-07-03	2
SS15	TRV NRC4	0.5	2019-07-03	2
SS15	TRV NRC4	0.5	2019-07-03	2
SS15	TRV NRC4	0.5	2019-07-03	2
SS15	TRV NRC4	0.5	2019-07-03	2
SS15	TRV NRC4	0.5	2019-07-03	2
SS15	TRV NRC4	0.5	2019-07-03	2
SS15	TRV NRC4	0.5	2019-07-03	2
SS15	TRV NRC4	1	2019-07-03	2
SS15	TRV NRC4	0.5	2019-07-03	2
SS15	TRV NRC4	0.5	2019-07-03	2
SS15	TRV NRC4	0.5	2019-07-03	2
SS15	TRV NRC4	0.5	2019-07-03	2
SS15	TRV NRC4	0.5	2019-07-03	2
EV-SS15	TRV EV	6.5	2019-07-10	3
EV-SS15	TRV EV	6	2019-07-10	3
EV-SS15	TRV EV	6.5	2019-07-10	3
EV-SS15	TRV EV	6.5	2019-07-10	3
EV-SS15	TRV EV	6.5	2019-07-10	3
EV-SS15	TRV EV	6.5	2019-07-10	3
EV-SS15	TRV EV	6	2019-07-10	3
EV-SS15	TRV EV	6.5	2019-07-10	3
EV-SS15	TRV EV	6	2019-07-10	3
EV-SS15	TRV EV	6.5	2019-07-10	3
EV-SS15	TRV EV	7	2019-07-10	3
EV-SS15	TRV EV	7	2019-07-10	3
EV-SS15	TRV EV	6.5	2019-07-10	3
EV-SS15	TRV EV	7	2019-07-10	3
EV-SS15	TRV EV	7	2019-07-10	3
EV-SS15	TRV EV	6.5	2019-07-10	3
EV-SS15	TRV EV	6	2019-07-10	3
EV-SS15	TRV EV	6.5	2019-07-10	3
EV-SS15	TRV EV	7	2019-07-10	3
EV-SS15	TRV EV	7	2019-07-10	3
EV-SS15	TRV EV	7	2019-07-10	3
EV-SS15	TRV EV	7	2019-07-10	3
EV-SS15	TRV EV	7	2019-07-10	3
EV-SS15	TRV EV	7	2019-07-10	3
SS15	TRV EV	6	2019-07-10	3
SS15	TRV EV	5	2019-07-10	3
SS15	TRV EV	6.5	2019-07-10	3
SS15	TRV EV	6.5	2019-07-10	3
SS15	TRV EV	6.5	2019-07-10	3
SS15	TRV EV	6.5	2019-07-10	3
SS15	TRV EV	4.5	2019-07-10	3
SS15	TRV EV	6.5	2019-07-10	3
SS15	TRV EV	6.5	2019-07-10	3
SS15	TRV EV	6.5	2019-07-10	3
SS15	TRV EV	6.5	2019-07-10	3
SS15	TRV EV	6.5	2019-07-10	3
SS15	TRV EV	6.5	2019-07-10	3
SS15	TRV EV	7	2019-07-10	3
SS15	TRV EV	6	2019-07-10	3
SS15	TRV EV	6.5	2019-07-10	3
SS15	TRV EV	7	2019-07-10	3
SS15	TRV EV	6.5	2019-07-10	3
SS15	TRV EV	7	2019-07-10	3
SS15	TRV EV	7	2019-07-10	3
SS15	TRV EV	7	2019-07-10	3
SS15	TRV EV	7	2019-07-10	3
SS15	TRV EV	7	2019-07-10	3
SS15	TRV EV	6.5	2019-07-10	3
EV-SS15	TRV NRC2/3	5	2019-07-10	3
EV-SS15	TRV NRC2/3	6	2019-07-10	3
EV-SS15	TRV NRC2/3	6	2019-07-10	3
EV-SS15	TRV NRC2/3	6.5	2019-07-10	3
EV-SS15	TRV NRC2/3	3	2019-07-10	3
EV-SS15	TRV NRC2/3	6.5	2019-07-10	3
EV-SS15	TRV NRC2/3	4	2019-07-10	3
EV-SS15	TRV NRC2/3	4	2019-07-10	3
EV-SS15	TRV NRC2/3	6.5	2019-07-10	3
EV-SS15	TRV NRC2/3	6	2019-07-10	3
EV-SS15	TRV NRC2/3	6.5	2019-07-10	3
EV-SS15	TRV NRC2/3	7	2019-07-10	3
EV-SS15	TRV NRC2/3	3	2019-07-10	3
EV-SS15	TRV NRC2/3	6.5	2019-07-10	3
EV-SS15	TRV NRC2/3	6.5	2019-07-10	3
EV-SS15	TRV NRC2/3	6	2019-07-10	3
EV-SS15	TRV NRC2/3	7	2019-07-10	3
EV-SS15	TRV NRC2/3	7	2019-07-10	3
EV-SS15	TRV NRC2/3	7	2019-07-10	3
EV-SS15	TRV NRC2/3	7	2019-07-10	3
EV-SS15	TRV NRC2/3	6	2019-07-10	3
EV-SS15	TRV NRC2/3	7	2019-07-10	3
EV-SS15	TRV NRC2/3	6.5	2019-07-10	3
EV-SS15	TRV NRC2/3	7	2019-07-10	3
SS15	TRV NRC2/3	4	2019-07-10	3
SS15	TRV NRC2/3	6	2019-07-10	3
SS15	TRV NRC2/3	6.5	2019-07-10	3
SS15	TRV NRC2/3	7	2019-07-10	3
SS15	TRV NRC2/3	3	2019-07-10	3
SS15	TRV NRC2/3	4	2019-07-10	3
SS15	TRV NRC2/3	4.5	2019-07-10	3
SS15	TRV NRC2/3	3.5	2019-07-10	3
SS15	TRV NRC2/3	6	2019-07-10	3
SS15	TRV NRC2/3	6.5	2019-07-10	3
SS15	TRV NRC2/3	7	2019-07-10	3
SS15	TRV NRC2/3	7	2019-07-10	3
SS15	TRV NRC2/3	3	2019-07-10	3
SS15	TRV NRC2/3	6	2019-07-10	3
SS15	TRV NRC2/3	6.5	2019-07-10	3
SS15	TRV NRC2/3	6.5	2019-07-10	3
SS15	TRV NRC2/3	7	2019-07-10	3
SS15	TRV NRC2/3	4.5	2019-07-10	3
SS15	TRV NRC2/3	7	2019-07-10	3
SS15	TRV NRC2/3	7	2019-07-10	3
SS15	TRV NRC2/3	3	2019-07-10	3
SS15	TRV NRC2/3	7	2019-07-10	3
SS15	TRV NRC2/3	6.5	2019-07-10	3
SS15	TRV NRC2/3	7	2019-07-10	3
EV-SS15	TRV NRC4	4	2019-07-10	3
EV-SS15	TRV NRC4	4	2019-07-10	3
EV-SS15	TRV NRC4	5	2019-07-10	3
EV-SS15	TRV NRC4	4.5	2019-07-10	3
EV-SS15	TRV NRC4	4.5	2019-07-10	3
EV-SS15	TRV NRC4	4.5	2019-07-10	3
EV-SS15	TRV NRC4	4	2019-07-10	3
EV-SS15	TRV NRC4	6	2019-07-10	3
EV-SS15	TRV NRC4	4.5	2019-07-10	3
EV-SS15	TRV NRC4	6	2019-07-10	3
EV-SS15	TRV NRC4	4.5	2019-07-10	3
EV-SS15	TRV NRC4	5	2019-07-10	3
EV-SS15	TRV NRC4	7	2019-07-10	3
EV-SS15	TRV NRC4	7	2019-07-10	3
EV-SS15	TRV NRC4	6	2019-07-10	3
EV-SS15	TRV NRC4	4	2019-07-10	3
EV-SS15	TRV NRC4	4	2019-07-10	3
EV-SS15	TRV NRC4	7	2019-07-10	3
EV-SS15	TRV NRC4	6.5	2019-07-10	3
EV-SS15	TRV NRC4	5	2019-07-10	3
EV-SS15	TRV NRC4	7	2019-07-10	3
EV-SS15	TRV NRC4	7	2019-07-10	3
EV-SS15	TRV NRC4	7	2019-07-10	3
EV-SS15	TRV NRC4	4.5	2019-07-10	3
SS15	TRV NRC4	0.5	2019-07-10	3
SS15	TRV NRC4	0.5	2019-07-10	3
SS15	TRV NRC4	0.5	2019-07-10	3
SS15	TRV NRC4	0.5	2019-07-10	3
SS15	TRV NRC4	0.5	2019-07-10	3
SS15	TRV NRC4	0.5	2019-07-10	3
SS15	TRV NRC4	0.5	2019-07-10	3
SS15	TRV NRC4	0.5	2019-07-10	3
SS15	TRV NRC4	0.5	2019-07-10	3
SS15	TRV NRC4	0.5	2019-07-10	3
SS15	TRV NRC4	0.5	2019-07-10	3
SS15	TRV NRC4	0.5	2019-07-10	3
SS15	TRV NRC4	0.5	2019-07-10	3
SS15	TRV NRC4	0.5	2019-07-10	3
SS15	TRV NRC4	0	2019-07-10	3
SS15	TRV NRC4	0.5	2019-07-10	3
SS15	TRV NRC4	0.5	2019-07-10	3
SS15	TRV NRC4	0.5	2019-07-10	3
SS15	TRV NRC4	0.5	2019-07-10	3
SS15	TRV NRC4	0.5	2019-07-10	3
SS15	TRV NRC4	0.5	2019-07-10	3
SS15	TRV NRC4	0	2019-07-10	3
SS15	TRV NRC4	0	2019-07-10	3
SS15	TRV NRC4	0.5	2019-07-10	3
