# Supplementary material for: Plant pathogens convergently evolved to counteract redundant nodes of an NLR immune receptor network
Source: PLoS Biol. 2021 Aug 23;19(8):e3001136. doi: 10.1371/journal.pbio.3001136 (PMC8412950; doi:10.1371/journal.pbio.3001136)
Supplement: S8 Data — (XLSX) [file pbio.3001136.s039.xlsx]

## Sheet: S8_data
Number	Silencing	EV-AVRcap1b/Effector	Measured area (mm2)	Treatment	Replicate
1	TRV:EV	EV-AVRcap1b	0.305925	TRV:EV-Rx-EV	1
2	TRV:EV	EV-AVRcap1b	0.425635	TRV:EV-Rx-EV	1
3	TRV:EV	EV-AVRcap1b	0.514309	TRV:EV-Rx-EV	1
4	TRV:EV	EV-AVRcap1b	0.567514	TRV:EV-Rx-EV	1
5	TRV:EV	EV-AVRcap1b	0.620718	TRV:EV-Rx-EV	1
6	TRV:EV	EV-AVRcap1b	0.381298	TRV:EV-Rx-EV	1
7	TRV:EV	EV-AVRcap1b	0.381298	TRV:EV-Rx-EV	1
8	TRV:EV	EV-AVRcap1b	0.44337	TRV:EV-Rx-EV	1
9	TRV:EV	EV-AVRcap1b	0.212818	TRV:EV-Rx-EV	1
10	TRV:EV	EV-AVRcap1b	0.266022	TRV:EV-Rx-EV	1
11	TRV:EV	EV-AVRcap1b	0.266022	TRV:EV-Rx-EV	1
12	TRV:EV	EV-AVRcap1b	0.270456	TRV:EV-Rx-EV	1
13	TRV:EV	EV-AVRcap1b	0.270456	TRV:EV-Rx-EV	1
14	TRV:EV	EV-AVRcap1b	0.381298	TRV:EV-Rx-EV	1
15	TRV:EV	EV-AVRcap1b	0.270456	TRV:EV-Rx-EV	1
16	TRV:EV	EV-AVRcap1b	0.266022	TRV:EV-Rx-EV	1
17	TRV:EV	EV-AVRcap1b	0.186215	TRV:EV-Rx-EV	1
18	TRV:EV	EV-AVRcap1b	0.350262	TRV:EV-Rx-EV	1
19	TRV:EV	EV-AVRcap1b	0.159613	TRV:EV-Rx-EV	1
20	TRV:EV	EV-AVRcap1b	0.266022	TRV:EV-Rx-EV	1
21	TRV:EV	EV-AVRcap1b	0.266022	TRV:EV-Rx-EV	1
22	TRV:EV	EV-AVRcap1b	0.310359	TRV:EV-Rx-EV	1
23	TRV:EV	EV-AVRcap1b	0.159613	TRV:EV-Rx-EV	1
24	TRV:EV	EV-AVRcap1b	0.549779	TRV:EV-Rx-EV	1
25	TRV:EV	EV-AVRcap1b	0.195083	TRV:EV-Rx-EV	1
1	TRV:EV	AVRcap1b	0.496574	TRV:EV-Rx-AVRcap1b	1
2	TRV:EV	AVRcap1b	0.425635	TRV:EV-Rx-AVRcap1b	1
3	TRV:EV	AVRcap1b	0.44337	TRV:EV-Rx-AVRcap1b	1
4	TRV:EV	AVRcap1b	0.283757	TRV:EV-Rx-AVRcap1b	1
5	TRV:EV	AVRcap1b	0.602983	TRV:EV-Rx-AVRcap1b	1
6	TRV:EV	AVRcap1b	0.602983	TRV:EV-Rx-AVRcap1b	1
7	TRV:EV	AVRcap1b	0.257155	TRV:EV-Rx-AVRcap1b	1
8	TRV:EV	AVRcap1b	0.283757	TRV:EV-Rx-AVRcap1b	1
9	TRV:EV	AVRcap1b	0.4079	TRV:EV-Rx-AVRcap1b	1
10	TRV:EV	AVRcap1b	0.195083	TRV:EV-Rx-AVRcap1b	1
11	TRV:EV	AVRcap1b	0.589682	TRV:EV-Rx-AVRcap1b	1
12	TRV:EV	AVRcap1b	0.372431	TRV:EV-Rx-AVRcap1b	1
13	TRV:EV	AVRcap1b	0.461105	TRV:EV-Rx-AVRcap1b	1
14	TRV:EV	AVRcap1b	0.434503	TRV:EV-Rx-AVRcap1b	1
15	TRV:EV	AVRcap1b	0.319226	TRV:EV-Rx-AVRcap1b	1
16	TRV:EV	AVRcap1b	0.266022	TRV:EV-Rx-AVRcap1b	1
17	TRV:EV	AVRcap1b	0.350262	TRV:EV-Rx-AVRcap1b	1
18	TRV:EV	AVRcap1b	0.64732	TRV:EV-Rx-AVRcap1b	1
19	TRV:EV	AVRcap1b	0.509876	TRV:EV-Rx-AVRcap1b	1
20	TRV:EV	AVRcap1b	0.727127	TRV:EV-Rx-AVRcap1b	1
21	TRV:EV	AVRcap1b	0.381298	TRV:EV-Rx-AVRcap1b	1
22	TRV:EV	AVRcap1b	0.957679	TRV:EV-Rx-AVRcap1b	1
23	TRV:EV	AVRcap1b	0.474406	TRV:EV-Rx-AVRcap1b	1
24	TRV:EV	AVRcap1b	0.602983	TRV:EV-Rx-AVRcap1b	1
25	TRV:EV	AVRcap1b	0.567514	TRV:EV-Rx-AVRcap1b	1
26	TRV:EV	AVRcap1b	0.496574	TRV:EV-Rx-AVRcap1b	1
27	TRV:EV	AVRcap1b	0.780331	TRV:EV-Rx-AVRcap1b	1
28	TRV:EV	AVRcap1b	0.496574	TRV:EV-Rx-AVRcap1b	1
29	TRV:EV	AVRcap1b	0.248287	TRV:EV-Rx-AVRcap1b	1
1	TRV:NRC2/3	EV-AVRcap1b	0.461105	TRV:NRC2/3-Rx-EV	1
2	TRV:NRC2/3	EV-AVRcap1b	0.496574	TRV:NRC2/3-Rx-EV	1
3	TRV:NRC2/3	EV-AVRcap1b	0.350262	TRV:NRC2/3-Rx-EV	1
4	TRV:NRC2/3	EV-AVRcap1b	0.607417	TRV:NRC2/3-Rx-EV	1
5	TRV:NRC2/3	EV-AVRcap1b	0.354696	TRV:NRC2/3-Rx-EV	1
6	TRV:NRC2/3	EV-AVRcap1b	0.319226	TRV:NRC2/3-Rx-EV	1
7	TRV:NRC2/3	EV-AVRcap1b	0.305925	TRV:NRC2/3-Rx-EV	1
8	TRV:NRC2/3	EV-AVRcap1b	0.394599	TRV:NRC2/3-Rx-EV	1
9	TRV:NRC2/3	EV-AVRcap1b	0.310359	TRV:NRC2/3-Rx-EV	1
10	TRV:NRC2/3	EV-AVRcap1b	0.461105	TRV:NRC2/3-Rx-EV	1
11	TRV:NRC2/3	EV-AVRcap1b	0.226119	TRV:NRC2/3-Rx-EV	1
12	TRV:NRC2/3	EV-AVRcap1b	0.164047	TRV:NRC2/3-Rx-EV	1
13	TRV:NRC2/3	EV-AVRcap1b	0.159613	TRV:NRC2/3-Rx-EV	1
14	TRV:NRC2/3	EV-AVRcap1b	0.310359	TRV:NRC2/3-Rx-EV	1
15	TRV:NRC2/3	EV-AVRcap1b	0.354696	TRV:NRC2/3-Rx-EV	1
16	TRV:NRC2/3	EV-AVRcap1b	0.283757	TRV:NRC2/3-Rx-EV	1
17	TRV:NRC2/3	EV-AVRcap1b	0.212818	TRV:NRC2/3-Rx-EV	1
18	TRV:NRC2/3	EV-AVRcap1b	0.0709392	TRV:NRC2/3-Rx-EV	1
19	TRV:NRC2/3	EV-AVRcap1b	0.195083	TRV:NRC2/3-Rx-EV	1
20	TRV:NRC2/3	EV-AVRcap1b	0.283757	TRV:NRC2/3-Rx-EV	1
21	TRV:NRC2/3	EV-AVRcap1b	0.270456	TRV:NRC2/3-Rx-EV	1
22	TRV:NRC2/3	EV-AVRcap1b	0.283757	TRV:NRC2/3-Rx-EV	1
23	TRV:NRC2/3	EV-AVRcap1b	0.23942	TRV:NRC2/3-Rx-EV	1
24	TRV:NRC2/3	EV-AVRcap1b	0.195083	TRV:NRC2/3-Rx-EV	1
25	TRV:NRC2/3	EV-AVRcap1b	0.115276	TRV:NRC2/3-Rx-EV	1
1	TRV:NRC2/3	AVRcap1b	0.381298	TRV:NRC2/3-Rx-AVRcap1b	1
2	TRV:NRC2/3	AVRcap1b	0.354696	TRV:NRC2/3-Rx-AVRcap1b	1
3	TRV:NRC2/3	AVRcap1b	0.430069	TRV:NRC2/3-Rx-AVRcap1b	1
4	TRV:NRC2/3	AVRcap1b	0.780331	TRV:NRC2/3-Rx-AVRcap1b	1
5	TRV:NRC2/3	AVRcap1b	0.691657	TRV:NRC2/3-Rx-AVRcap1b	1
6	TRV:NRC2/3	AVRcap1b	0.784765	TRV:NRC2/3-Rx-AVRcap1b	1
7	TRV:NRC2/3	AVRcap1b	0.310359	TRV:NRC2/3-Rx-AVRcap1b	1
8	TRV:NRC2/3	AVRcap1b	0.208384	TRV:NRC2/3-Rx-AVRcap1b	1
9	TRV:NRC2/3	AVRcap1b	0.425635	TRV:NRC2/3-Rx-AVRcap1b	1
10	TRV:NRC2/3	AVRcap1b	0.509876	TRV:NRC2/3-Rx-AVRcap1b	1
11	TRV:NRC2/3	AVRcap1b	0.310359	TRV:NRC2/3-Rx-AVRcap1b	1
12	TRV:NRC2/3	AVRcap1b	0.319226	TRV:NRC2/3-Rx-AVRcap1b	1
13	TRV:NRC2/3	AVRcap1b	0.354696	TRV:NRC2/3-Rx-AVRcap1b	1
14	TRV:NRC2/3	AVRcap1b	0.354696	TRV:NRC2/3-Rx-AVRcap1b	1
15	TRV:NRC2/3	AVRcap1b	0.283757	TRV:NRC2/3-Rx-AVRcap1b	1
16	TRV:NRC2/3	AVRcap1b	0.124144	TRV:NRC2/3-Rx-AVRcap1b	1
17	TRV:NRC2/3	AVRcap1b	0.137445	TRV:NRC2/3-Rx-AVRcap1b	1
18	TRV:NRC2/3	AVRcap1b	0.195083	TRV:NRC2/3-Rx-AVRcap1b	1
19	TRV:NRC2/3	AVRcap1b	0.186215	TRV:NRC2/3-Rx-AVRcap1b	1
20	TRV:NRC2/3	AVRcap1b	0.283757	TRV:NRC2/3-Rx-AVRcap1b	1
21	TRV:NRC2/3	AVRcap1b	0.106409	TRV:NRC2/3-Rx-AVRcap1b	1
22	TRV:NRC2/3	AVRcap1b	0.283757	TRV:NRC2/3-Rx-AVRcap1b	1
23	TRV:NRC2/3	AVRcap1b	0.283757	TRV:NRC2/3-Rx-AVRcap1b	1
24	TRV:NRC2/3	AVRcap1b	0.372431	TRV:NRC2/3-Rx-AVRcap1b	1
25	TRV:NRC2/3	AVRcap1b	0.691657	TRV:NRC2/3-Rx-AVRcap1b	1
26	TRV:NRC2/3	AVRcap1b	0.301492	TRV:NRC2/3-Rx-AVRcap1b	1
27	TRV:NRC2/3	AVRcap1b	0.088674	TRV:NRC2/3-Rx-AVRcap1b	1
28	TRV:NRC2/3	AVRcap1b	0.283757	TRV:NRC2/3-Rx-AVRcap1b	1
1	TRV:NRC4	EV-AVRcap1b	0.784765	TRV:NRC4-Rx-EV	1
2	TRV:NRC4	EV-AVRcap1b	0.372431	TRV:NRC4-Rx-EV	1
3	TRV:NRC4	EV-AVRcap1b	0.390166	TRV:NRC4-Rx-EV	1
4	TRV:NRC4	EV-AVRcap1b	0.23942	TRV:NRC4-Rx-EV	1
5	TRV:NRC4	EV-AVRcap1b	0.23942	TRV:NRC4-Rx-EV	1
6	TRV:NRC4	EV-AVRcap1b	0.159613	TRV:NRC4-Rx-EV	1
7	TRV:NRC4	EV-AVRcap1b	0.208384	TRV:NRC4-Rx-EV	1
8	TRV:NRC4	EV-AVRcap1b	0.186215	TRV:NRC4-Rx-EV	1
9	TRV:NRC4	EV-AVRcap1b	0.350262	TRV:NRC4-Rx-EV	1
10	TRV:NRC4	EV-AVRcap1b	0.310359	TRV:NRC4-Rx-EV	1
11	TRV:NRC4	EV-AVRcap1b	0.350262	TRV:NRC4-Rx-EV	1
12	TRV:NRC4	EV-AVRcap1b	0.283757	TRV:NRC4-Rx-EV	1
13	TRV:NRC4	EV-AVRcap1b	0.496574	TRV:NRC4-Rx-EV	1
14	TRV:NRC4	EV-AVRcap1b	0.248287	TRV:NRC4-Rx-EV	1
15	TRV:NRC4	EV-AVRcap1b	0.283757	TRV:NRC4-Rx-EV	1
16	TRV:NRC4	EV-AVRcap1b	0.549779	TRV:NRC4-Rx-EV	1
17	TRV:NRC4	EV-AVRcap1b	0.164047	TRV:NRC4-Rx-EV	1
18	TRV:NRC4	EV-AVRcap1b	0.354696	TRV:NRC4-Rx-EV	1
19	TRV:NRC4	EV-AVRcap1b	0.350262	TRV:NRC4-Rx-EV	1
20	TRV:NRC4	EV-AVRcap1b	0.85127	TRV:NRC4-Rx-EV	1
21	TRV:NRC4	EV-AVRcap1b	0.452237	TRV:NRC4-Rx-EV	1
22	TRV:NRC4	EV-AVRcap1b	0.350262	TRV:NRC4-Rx-EV	1
23	TRV:NRC4	EV-AVRcap1b	0.230552	TRV:NRC4-Rx-EV	1
24	TRV:NRC4	EV-AVRcap1b	0.461105	TRV:NRC4-Rx-EV	1
25	TRV:NRC4	EV-AVRcap1b	0.430069	TRV:NRC4-Rx-EV	1
1	TRV:NRC4	AVRcap1b	3.33414	TRV:NRC4-Rx-AVRcap1b	1
2	TRV:NRC4	AVRcap1b	2.35873	TRV:NRC4-Rx-AVRcap1b	1
3	TRV:NRC4	AVRcap1b	2.67795	TRV:NRC4-Rx-AVRcap1b	1
4	TRV:NRC4	AVRcap1b	2.11044	TRV:NRC4-Rx-AVRcap1b	1
5	TRV:NRC4	AVRcap1b	1.90649	TRV:NRC4-Rx-AVRcap1b	1
6	TRV:NRC4	AVRcap1b	2.02177	TRV:NRC4-Rx-AVRcap1b	1
7	TRV:NRC4	AVRcap1b	2.27892	TRV:NRC4-Rx-AVRcap1b	1
8	TRV:NRC4	AVRcap1b	2.37646	TRV:NRC4-Rx-AVRcap1b	1
9	TRV:NRC4	AVRcap1b	4.46917	TRV:NRC4-Rx-AVRcap1b	1
10	TRV:NRC4	AVRcap1b	2.55381	TRV:NRC4-Rx-AVRcap1b	1
11	TRV:NRC4	AVRcap1b	1.98186	TRV:NRC4-Rx-AVRcap1b	1
12	TRV:NRC4	AVRcap1b	1.54736	TRV:NRC4-Rx-AVRcap1b	1
13	TRV:NRC4	AVRcap1b	2.16808	TRV:NRC4-Rx-AVRcap1b	1
14	TRV:NRC4	AVRcap1b	1.76461	TRV:NRC4-Rx-AVRcap1b	1
15	TRV:NRC4	AVRcap1b	2.70899	TRV:NRC4-Rx-AVRcap1b	1
16	TRV:NRC4	AVRcap1b	2.09271	TRV:NRC4-Rx-AVRcap1b	1
17	TRV:NRC4	AVRcap1b	2.27005	TRV:NRC4-Rx-AVRcap1b	1
18	TRV:NRC4	AVRcap1b	1.86215	TRV:NRC4-Rx-AVRcap1b	1
19	TRV:NRC4	AVRcap1b	3.24547	TRV:NRC4-Rx-AVRcap1b	1
20	TRV:NRC4	AVRcap1b	2.09271	TRV:NRC4-Rx-AVRcap1b	1
21	TRV:NRC4	AVRcap1b	3.45829	TRV:NRC4-Rx-AVRcap1b	1
22	TRV:NRC4	AVRcap1b	2.09271	TRV:NRC4-Rx-AVRcap1b	1
23	TRV:NRC4	AVRcap1b	2.73116	TRV:NRC4-Rx-AVRcap1b	1
24	TRV:NRC4	AVRcap1b	2.18138	TRV:NRC4-Rx-AVRcap1b	1
25	TRV:NRC4	AVRcap1b	1.90649	TRV:NRC4-Rx-AVRcap1b	1
26	TRV:NRC4	AVRcap1b	2.87304	TRV:NRC4-Rx-AVRcap1b	1
27	TRV:NRC4	AVRcap1b	3.60016	TRV:NRC4-Rx-AVRcap1b	1
28	TRV:NRC4	AVRcap1b	1.56953	TRV:NRC4-Rx-AVRcap1b	1
29	TRV:NRC4	AVRcap1b	1.72914	TRV:NRC4-Rx-AVRcap1b	1
30	TRV:NRC4	AVRcap1b	1.77348	TRV:NRC4-Rx-AVRcap1b	1
31	TRV:NRC4	AVRcap1b	1.81338	TRV:NRC4-Rx-AVRcap1b	1
32	TRV:NRC4	AVRcap1b	1.96856	TRV:NRC4-Rx-AVRcap1b	1
33	TRV:NRC4	AVRcap1b	1.39662	TRV:NRC4-Rx-AVRcap1b	1
34	TRV:NRC4	AVRcap1b	2.0661	TRV:NRC4-Rx-AVRcap1b	1
35	TRV:NRC4	AVRcap1b	1.62273	TRV:NRC4-Rx-AVRcap1b	1
36	TRV:NRC4	AVRcap1b	4.51794	TRV:NRC4-Rx-AVRcap1b	1
37	TRV:NRC4	AVRcap1b	1.06409	TRV:NRC4-Rx-AVRcap1b	1
1	TRV:NRCTriple	EV-AVRcap1b	4.8682	TRV:NRCTriple-Rx-EV	1
2	TRV:NRCTriple	EV-AVRcap1b	6.59735	TRV:NRCTriple-Rx-EV	1
3	TRV:NRCTriple	EV-AVRcap1b	8.55704	TRV:NRCTriple-Rx-EV	1
4	TRV:NRCTriple	EV-AVRcap1b	3.45829	TRV:NRCTriple-Rx-EV	1
5	TRV:NRCTriple	EV-AVRcap1b	1.68481	TRV:NRCTriple-Rx-EV	1
6	TRV:NRCTriple	EV-AVRcap1b	7.80331	TRV:NRCTriple-Rx-EV	1
7	TRV:NRCTriple	EV-AVRcap1b	15.713	TRV:NRCTriple-Rx-EV	1
8	TRV:NRCTriple	EV-AVRcap1b	18.994	TRV:NRCTriple-Rx-EV	1
9	TRV:NRCTriple	EV-AVRcap1b	16.6707	TRV:NRCTriple-Rx-EV	1
10	TRV:NRCTriple	EV-AVRcap1b	8.60138	TRV:NRCTriple-Rx-EV	1
11	TRV:NRCTriple	EV-AVRcap1b	7.96293	TRV:NRCTriple-Rx-EV	1
12	TRV:NRCTriple	EV-AVRcap1b	6.72149	TRV:NRCTriple-Rx-EV	1
13	TRV:NRCTriple	EV-AVRcap1b	16.05	TRV:NRCTriple-Rx-EV	1
14	TRV:NRCTriple	EV-AVRcap1b	10.9424	TRV:NRCTriple-Rx-EV	1
15	TRV:NRCTriple	EV-AVRcap1b	5.48005	TRV:NRCTriple-Rx-EV	1
16	TRV:NRCTriple	EV-AVRcap1b	14.6489	TRV:NRCTriple-Rx-EV	1
17	TRV:NRCTriple	EV-AVRcap1b	9.06248	TRV:NRCTriple-Rx-EV	1
18	TRV:NRCTriple	EV-AVRcap1b	5.35591	TRV:NRCTriple-Rx-EV	1
19	TRV:NRCTriple	EV-AVRcap1b	8.15801	TRV:NRCTriple-Rx-EV	1
20	TRV:NRCTriple	EV-AVRcap1b	12.5562	TRV:NRCTriple-Rx-EV	1
21	TRV:NRCTriple	EV-AVRcap1b	1.52519	TRV:NRCTriple-Rx-EV	1
22	TRV:NRCTriple	EV-AVRcap1b	6.96978	TRV:NRCTriple-Rx-EV	1
23	TRV:NRCTriple	EV-AVRcap1b	7.37768	TRV:NRCTriple-Rx-EV	1
24	TRV:NRCTriple	EV-AVRcap1b	3.99033	TRV:NRCTriple-Rx-EV	1
25	TRV:NRCTriple	EV-AVRcap1b	10.3749	TRV:NRCTriple-Rx-EV	1
26	TRV:NRCTriple	EV-AVRcap1b	4.30956	TRV:NRCTriple-Rx-EV	1
27	TRV:NRCTriple	EV-AVRcap1b	2.3942	TRV:NRCTriple-Rx-EV	1
28	TRV:NRCTriple	EV-AVRcap1b	7.73237	TRV:NRCTriple-Rx-EV	1
29	TRV:NRCTriple	EV-AVRcap1b	4.46917	TRV:NRCTriple-Rx-EV	1
30	TRV:NRCTriple	EV-AVRcap1b	10.2862	TRV:NRCTriple-Rx-EV	1
31	TRV:NRCTriple	EV-AVRcap1b	11.1907	TRV:NRCTriple-Rx-EV	1
32	TRV:NRCTriple	EV-AVRcap1b	12.5385	TRV:NRCTriple-Rx-EV	1
33	TRV:NRCTriple	EV-AVRcap1b	13.5317	TRV:NRCTriple-Rx-EV	1
34	TRV:NRCTriple	EV-AVRcap1b	15.1633	TRV:NRCTriple-Rx-EV	1
35	TRV:NRCTriple	EV-AVRcap1b	15.2165	TRV:NRCTriple-Rx-EV	1
36	TRV:NRCTriple	EV-AVRcap1b	11.7936	TRV:NRCTriple-Rx-EV	1
1	TRV:NRCTriple	AVRcap1b	2.35873	TRV:NRCTriple-Rx-AVRcap1b	1
2	TRV:NRCTriple	AVRcap1b	6.75696	TRV:NRCTriple-Rx-AVRcap1b	1
3	TRV:NRCTriple	AVRcap1b	2.3942	TRV:NRCTriple-Rx-AVRcap1b	1
4	TRV:NRCTriple	AVRcap1b	14.6844	TRV:NRCTriple-Rx-AVRcap1b	1
5	TRV:NRCTriple	AVRcap1b	5.01895	TRV:NRCTriple-Rx-AVRcap1b	1
6	TRV:NRCTriple	AVRcap1b	11.971	TRV:NRCTriple-Rx-AVRcap1b	1
7	TRV:NRCTriple	AVRcap1b	14.9327	TRV:NRCTriple-Rx-AVRcap1b	1
8	TRV:NRCTriple	AVRcap1b	15.3051	TRV:NRCTriple-Rx-AVRcap1b	1
9	TRV:NRCTriple	AVRcap1b	11.8823	TRV:NRCTriple-Rx-AVRcap1b	1
10	TRV:NRCTriple	AVRcap1b	16.9545	TRV:NRCTriple-Rx-AVRcap1b	1
11	TRV:NRCTriple	AVRcap1b	16.2628	TRV:NRCTriple-Rx-AVRcap1b	1
12	TRV:NRCTriple	AVRcap1b	17.0786	TRV:NRCTriple-Rx-AVRcap1b	1
13	TRV:NRCTriple	AVRcap1b	14.5957	TRV:NRCTriple-Rx-AVRcap1b	1
14	TRV:NRCTriple	AVRcap1b	16.05	TRV:NRCTriple-Rx-AVRcap1b	1
15	TRV:NRCTriple	AVRcap1b	14.241	TRV:NRCTriple-Rx-AVRcap1b	1
16	TRV:NRCTriple	AVRcap1b	13.4075	TRV:NRCTriple-Rx-AVRcap1b	1
17	TRV:NRCTriple	AVRcap1b	6.11851	TRV:NRCTriple-Rx-AVRcap1b	1
18	TRV:NRCTriple	AVRcap1b	14.8618	TRV:NRCTriple-Rx-AVRcap1b	1
19	TRV:NRCTriple	AVRcap1b	16.653	TRV:NRCTriple-Rx-AVRcap1b	1
20	TRV:NRCTriple	AVRcap1b	10.0379	TRV:NRCTriple-Rx-AVRcap1b	1
21	TRV:NRCTriple	AVRcap1b	9.43491	TRV:NRCTriple-Rx-AVRcap1b	1
22	TRV:NRCTriple	AVRcap1b	15.1278	TRV:NRCTriple-Rx-AVRcap1b	1
23	TRV:NRCTriple	AVRcap1b	18.9053	TRV:NRCTriple-Rx-AVRcap1b	1
24	TRV:NRCTriple	AVRcap1b	17.5929	TRV:NRCTriple-Rx-AVRcap1b	1
25	TRV:NRCTriple	AVRcap1b	17.522	TRV:NRCTriple-Rx-AVRcap1b	1
26	TRV:NRCTriple	AVRcap1b	13.4075	TRV:NRCTriple-Rx-AVRcap1b	1
27	TRV:NRCTriple	AVRcap1b	11.7227	TRV:NRCTriple-Rx-AVRcap1b	1
28	TRV:NRCTriple	AVRcap1b	14.7021	TRV:NRCTriple-Rx-AVRcap1b	1
29	TRV:NRCTriple	AVRcap1b	18.994	TRV:NRCTriple-Rx-AVRcap1b	1
30	TRV:NRCTriple	AVRcap1b	16.05	TRV:NRCTriple-Rx-AVRcap1b	1
31	TRV:NRCTriple	AVRcap1b	16.5288	TRV:NRCTriple-Rx-AVRcap1b	1
32	TRV:NRCTriple	AVRcap1b	9.04475	TRV:NRCTriple-Rx-AVRcap1b	1
33	TRV:NRCTriple	AVRcap1b	11.7227	TRV:NRCTriple-Rx-AVRcap1b	1
34	TRV:NRCTriple	AVRcap1b	9.04475	TRV:NRCTriple-Rx-AVRcap1b	1
35	TRV:NRCTriple	AVRcap1b	12.9464	TRV:NRCTriple-Rx-AVRcap1b	1
1	TRV:EV	EV-AVRcap1b	0.361457	TRV:EV-Rx-EV	2
2	TRV:EV	EV-AVRcap1b	0.336239	TRV:EV-Rx-EV	2
3	TRV:EV	EV-AVRcap1b	0.403487	TRV:EV-Rx-EV	2
4	TRV:EV	EV-AVRcap1b	0.218555	TRV:EV-Rx-EV	2
5	TRV:EV	EV-AVRcap1b	0.226961	TRV:EV-Rx-EV	2
6	TRV:EV	EV-AVRcap1b	0.470735	TRV:EV-Rx-EV	2
7	TRV:EV	EV-AVRcap1b	0.655666	TRV:EV-Rx-EV	2
8	TRV:EV	EV-AVRcap1b	0.201744	TRV:EV-Rx-EV	2
9	TRV:EV	EV-AVRcap1b	0.218555	TRV:EV-Rx-EV	2
10	TRV:EV	EV-AVRcap1b	0.176526	TRV:EV-Rx-EV	2
11	TRV:EV	EV-AVRcap1b	0.336239	TRV:EV-Rx-EV	2
12	TRV:EV	EV-AVRcap1b	0.0882628	TRV:EV-Rx-EV	2
13	TRV:EV	EV-AVRcap1b	0.134496	TRV:EV-Rx-EV	2
14	TRV:EV	EV-AVRcap1b	0.403487	TRV:EV-Rx-EV	2
15	TRV:EV	EV-AVRcap1b	0.16812	TRV:EV-Rx-EV	2
16	TRV:EV	EV-AVRcap1b	0.151308	TRV:EV-Rx-EV	2
17	TRV:EV	EV-AVRcap1b	0.201744	TRV:EV-Rx-EV	2
18	TRV:EV	EV-AVRcap1b	0.16812	TRV:EV-Rx-EV	2
19	TRV:EV	EV-AVRcap1b	0.268991	TRV:EV-Rx-EV	2
20	TRV:EV	EV-AVRcap1b	0.201744	TRV:EV-Rx-EV	2
21	TRV:EV	EV-AVRcap1b	0.134496	TRV:EV-Rx-EV	2
22	TRV:EV	EV-AVRcap1b	0.218555	TRV:EV-Rx-EV	2
23	TRV:EV	EV-AVRcap1b	0.134496	TRV:EV-Rx-EV	2
1	TRV:EV	AVRcap1b	0.184932	TRV:EV-Rx-AVRcap1b	2
2	TRV:EV	AVRcap1b	0.226961	TRV:EV-Rx-AVRcap1b	2
3	TRV:EV	AVRcap1b	0.134496	TRV:EV-Rx-AVRcap1b	2
4	TRV:EV	AVRcap1b	0.134496	TRV:EV-Rx-AVRcap1b	2
5	TRV:EV	AVRcap1b	0.268991	TRV:EV-Rx-AVRcap1b	2
6	TRV:EV	AVRcap1b	0.117684	TRV:EV-Rx-AVRcap1b	2
7	TRV:EV	AVRcap1b	0.285803	TRV:EV-Rx-AVRcap1b	2
8	TRV:EV	AVRcap1b	0.235367	TRV:EV-Rx-AVRcap1b	2
9	TRV:EV	AVRcap1b	0.134496	TRV:EV-Rx-AVRcap1b	2
10	TRV:EV	AVRcap1b	0.361457	TRV:EV-Rx-AVRcap1b	2
11	TRV:EV	AVRcap1b	0.437111	TRV:EV-Rx-AVRcap1b	2
12	TRV:EV	AVRcap1b	0.184932	TRV:EV-Rx-AVRcap1b	2
13	TRV:EV	AVRcap1b	0.470735	TRV:EV-Rx-AVRcap1b	2
14	TRV:EV	AVRcap1b	0.332036	TRV:EV-Rx-AVRcap1b	2
15	TRV:EV	AVRcap1b	0.302615	TRV:EV-Rx-AVRcap1b	2
16	TRV:EV	AVRcap1b	0.580013	TRV:EV-Rx-AVRcap1b	2
17	TRV:EV	AVRcap1b	0.142902	TRV:EV-Rx-AVRcap1b	2
18	TRV:EV	AVRcap1b	0.214352	TRV:EV-Rx-AVRcap1b	2
19	TRV:EV	AVRcap1b	0.214352	TRV:EV-Rx-AVRcap1b	2
20	TRV:EV	AVRcap1b	0.268991	TRV:EV-Rx-AVRcap1b	2
21	TRV:EV	AVRcap1b	0.268991	TRV:EV-Rx-AVRcap1b	2
22	TRV:EV	AVRcap1b	0.252179	TRV:EV-Rx-AVRcap1b	2
23	TRV:EV	AVRcap1b	0.214352	TRV:EV-Rx-AVRcap1b	2
24	TRV:EV	AVRcap1b	0.100872	TRV:EV-Rx-AVRcap1b	2
1	TRV:NRCTriple	EV-AVRcap1b	18.5268	TRV:NRCTriple-Rx-EV	2
2	TRV:NRCTriple	EV-AVRcap1b	1.76526	TRV:NRCTriple-Rx-EV	2
3	TRV:NRCTriple	EV-AVRcap1b	7.36364	TRV:NRCTriple-Rx-EV	2
4	TRV:NRCTriple	EV-AVRcap1b	2.26961	TRV:NRCTriple-Rx-EV	2
5	TRV:NRCTriple	EV-AVRcap1b	2.8076	TRV:NRCTriple-Rx-EV	2
6	TRV:NRCTriple	EV-AVRcap1b	2.06787	TRV:NRCTriple-Rx-EV	2
7	TRV:NRCTriple	EV-AVRcap1b	7.96887	TRV:NRCTriple-Rx-EV	2
8	TRV:NRCTriple	EV-AVRcap1b	7.54437	TRV:NRCTriple-Rx-EV	2
9	TRV:NRCTriple	EV-AVRcap1b	1.97541	TRV:NRCTriple-Rx-EV	2
10	TRV:NRCTriple	EV-AVRcap1b	1.32814	TRV:NRCTriple-Rx-EV	2
11	TRV:NRCTriple	EV-AVRcap1b	6.82566	TRV:NRCTriple-Rx-EV	2
12	TRV:NRCTriple	EV-AVRcap1b	1.44583	TRV:NRCTriple-Rx-EV	2
13	TRV:NRCTriple	EV-AVRcap1b	4.75778	TRV:NRCTriple-Rx-EV	2
14	TRV:NRCTriple	EV-AVRcap1b	11.18	TRV:NRCTriple-Rx-EV	2
15	TRV:NRCTriple	EV-AVRcap1b	9.95268	TRV:NRCTriple-Rx-EV	2
16	TRV:NRCTriple	EV-AVRcap1b	7.33001	TRV:NRCTriple-Rx-EV	2
17	TRV:NRCTriple	EV-AVRcap1b	9.63325	TRV:NRCTriple-Rx-EV	2
18	TRV:NRCTriple	EV-AVRcap1b	2.8076	TRV:NRCTriple-Rx-EV	2
19	TRV:NRCTriple	EV-AVRcap1b	7.84278	TRV:NRCTriple-Rx-EV	2
20	TRV:NRCTriple	EV-AVRcap1b	5.00996	TRV:NRCTriple-Rx-EV	2
21	TRV:NRCTriple	EV-AVRcap1b	9.09107	TRV:NRCTriple-Rx-EV	2
22	TRV:NRCTriple	EV-AVRcap1b	5.2033	TRV:NRCTriple-Rx-EV	2
23	TRV:NRCTriple	EV-AVRcap1b	0.94147	TRV:NRCTriple-Rx-EV	2
1	TRV:NRCTriple	AVRcap1b	14.4415	TRV:NRCTriple-Rx-AVRcap1b	2
2	TRV:NRCTriple	AVRcap1b	7.29639	TRV:NRCTriple-Rx-AVRcap1b	2
3	TRV:NRCTriple	AVRcap1b	9.63325	TRV:NRCTriple-Rx-AVRcap1b	2
4	TRV:NRCTriple	AVRcap1b	10.3057	TRV:NRCTriple-Rx-AVRcap1b	2
5	TRV:NRCTriple	AVRcap1b	11.0286	TRV:NRCTriple-Rx-AVRcap1b	2
6	TRV:NRCTriple	AVRcap1b	7.14508	TRV:NRCTriple-Rx-AVRcap1b	2
7	TRV:NRCTriple	AVRcap1b	14.5423	TRV:NRCTriple-Rx-AVRcap1b	2
8	TRV:NRCTriple	AVRcap1b	8.06974	TRV:NRCTriple-Rx-AVRcap1b	2
9	TRV:NRCTriple	AVRcap1b	14.3406	TRV:NRCTriple-Rx-AVRcap1b	2
10	TRV:NRCTriple	AVRcap1b	9.63325	TRV:NRCTriple-Rx-AVRcap1b	2
11	TRV:NRCTriple	AVRcap1b	14.2734	TRV:NRCTriple-Rx-AVRcap1b	2
12	TRV:NRCTriple	AVRcap1b	7.43089	TRV:NRCTriple-Rx-AVRcap1b	2
13	TRV:NRCTriple	AVRcap1b	5.51432	TRV:NRCTriple-Rx-AVRcap1b	2
14	TRV:NRCTriple	AVRcap1b	11.1127	TRV:NRCTriple-Rx-AVRcap1b	2
15	TRV:NRCTriple	AVRcap1b	6.42217	TRV:NRCTriple-Rx-AVRcap1b	2
16	TRV:NRCTriple	AVRcap1b	7.53176	TRV:NRCTriple-Rx-AVRcap1b	2
17	TRV:NRCTriple	AVRcap1b	5.80013	TRV:NRCTriple-Rx-AVRcap1b	2
18	TRV:NRCTriple	AVRcap1b	4.9259	TRV:NRCTriple-Rx-AVRcap1b	2
19	TRV:NRCTriple	AVRcap1b	6.40115	TRV:NRCTriple-Rx-AVRcap1b	2
20	TRV:NRCTriple	AVRcap1b	8.73381	TRV:NRCTriple-Rx-AVRcap1b	2
21	TRV:NRCTriple	AVRcap1b	14.3322	TRV:NRCTriple-Rx-AVRcap1b	2
22	TRV:NRCTriple	AVRcap1b	10.1838	TRV:NRCTriple-Rx-AVRcap1b	2
23	TRV:NRCTriple	AVRcap1b	8.20424	TRV:NRCTriple-Rx-AVRcap1b	2
24	TRV:NRCTriple	AVRcap1b	9.10368	TRV:NRCTriple-Rx-AVRcap1b	2
25	TRV:NRCTriple	AVRcap1b	12.5585	TRV:NRCTriple-Rx-AVRcap1b	2
26	TRV:NRCTriple	AVRcap1b	9.47354	TRV:NRCTriple-Rx-AVRcap1b	2
27	TRV:NRCTriple	AVRcap1b	14.4919	TRV:NRCTriple-Rx-AVRcap1b	2
28	TRV:NRCTriple	AVRcap1b	7.14508	TRV:NRCTriple-Rx-AVRcap1b	2
29	TRV:NRCTriple	AVRcap1b	8.45642	TRV:NRCTriple-Rx-AVRcap1b	2
30	TRV:NRCTriple	AVRcap1b	6.69116	TRV:NRCTriple-Rx-AVRcap1b	2
1	TRV:NRC2/3	EV-AVRcap1b	0.361457	TRV:NRC2/3-Rx-EV	2
2	TRV:NRC2/3	EV-AVRcap1b	0.571607	TRV:NRC2/3-Rx-EV	2
3	TRV:NRC2/3	EV-AVRcap1b	0.252179	TRV:NRC2/3-Rx-EV	2
4	TRV:NRC2/3	EV-AVRcap1b	0.386675	TRV:NRC2/3-Rx-EV	2
5	TRV:NRC2/3	EV-AVRcap1b	0.226961	TRV:NRC2/3-Rx-EV	2
6	TRV:NRC2/3	EV-AVRcap1b	0.353051	TRV:NRC2/3-Rx-EV	2
7	TRV:NRC2/3	EV-AVRcap1b	0.622043	TRV:NRC2/3-Rx-EV	2
8	TRV:NRC2/3	EV-AVRcap1b	0.655666	TRV:NRC2/3-Rx-EV	2
9	TRV:NRC2/3	EV-AVRcap1b	0.403487	TRV:NRC2/3-Rx-EV	2
10	TRV:NRC2/3	EV-AVRcap1b	0.151308	TRV:NRC2/3-Rx-EV	2
11	TRV:NRC2/3	EV-AVRcap1b	0.176526	TRV:NRC2/3-Rx-EV	2
12	TRV:NRC2/3	EV-AVRcap1b	0.336239	TRV:NRC2/3-Rx-EV	2
13	TRV:NRC2/3	EV-AVRcap1b	0.184932	TRV:NRC2/3-Rx-EV	2
14	TRV:NRC2/3	EV-AVRcap1b	0.142902	TRV:NRC2/3-Rx-EV	2
15	TRV:NRC2/3	EV-AVRcap1b	0.109278	TRV:NRC2/3-Rx-EV	2
16	TRV:NRC2/3	EV-AVRcap1b	0.0588419	TRV:NRC2/3-Rx-EV	2
17	TRV:NRC2/3	EV-AVRcap1b	0.369863	TRV:NRC2/3-Rx-EV	2
18	TRV:NRC2/3	EV-AVRcap1b	0.361457	TRV:NRC2/3-Rx-EV	2
19	TRV:NRC2/3	EV-AVRcap1b	0.109278	TRV:NRC2/3-Rx-EV	2
20	TRV:NRC2/3	EV-AVRcap1b	0.332036	TRV:NRC2/3-Rx-EV	2
21	TRV:NRC2/3	EV-AVRcap1b	0.268991	TRV:NRC2/3-Rx-EV	2
22	TRV:NRC2/3	EV-AVRcap1b	0.016812	TRV:NRC2/3-Rx-EV	2
23	TRV:NRC2/3	EV-AVRcap1b	0.332036	TRV:NRC2/3-Rx-EV	2
24	TRV:NRC2/3	EV-AVRcap1b	0.252179	TRV:NRC2/3-Rx-EV	2
25	TRV:NRC2/3	EV-AVRcap1b	0.369863	TRV:NRC2/3-Rx-EV	2
26	TRV:NRC2/3	EV-AVRcap1b	0.268991	TRV:NRC2/3-Rx-EV	2
27	TRV:NRC2/3	EV-AVRcap1b	0.336239	TRV:NRC2/3-Rx-EV	2
1	TRV:NRC2/3	AVRcap1b	0.437111	TRV:NRC2/3-Rx-AVRcap1b	2
2	TRV:NRC2/3	AVRcap1b	0.571607	TRV:NRC2/3-Rx-AVRcap1b	2
3	TRV:NRC2/3	AVRcap1b	0.302615	TRV:NRC2/3-Rx-AVRcap1b	2
4	TRV:NRC2/3	AVRcap1b	0.226961	TRV:NRC2/3-Rx-AVRcap1b	2
5	TRV:NRC2/3	AVRcap1b	0.294209	TRV:NRC2/3-Rx-AVRcap1b	2
6	TRV:NRC2/3	AVRcap1b	0.0462329	TRV:NRC2/3-Rx-AVRcap1b	2
7	TRV:NRC2/3	AVRcap1b	0.184932	TRV:NRC2/3-Rx-AVRcap1b	2
8	TRV:NRC2/3	AVRcap1b	0.57581	TRV:NRC2/3-Rx-AVRcap1b	2
9	TRV:NRC2/3	AVRcap1b	0.403487	TRV:NRC2/3-Rx-AVRcap1b	2
10	TRV:NRC2/3	AVRcap1b	0.437111	TRV:NRC2/3-Rx-AVRcap1b	2
11	TRV:NRC2/3	AVRcap1b	0.214352	TRV:NRC2/3-Rx-AVRcap1b	2
12	TRV:NRC2/3	AVRcap1b	0.151308	TRV:NRC2/3-Rx-AVRcap1b	2
13	TRV:NRC2/3	AVRcap1b	0.218555	TRV:NRC2/3-Rx-AVRcap1b	2
14	TRV:NRC2/3	AVRcap1b	0.403487	TRV:NRC2/3-Rx-AVRcap1b	2
15	TRV:NRC2/3	AVRcap1b	0.483344	TRV:NRC2/3-Rx-AVRcap1b	2
16	TRV:NRC2/3	AVRcap1b	0.226961	TRV:NRC2/3-Rx-AVRcap1b	2
17	TRV:NRC2/3	AVRcap1b	0.109278	TRV:NRC2/3-Rx-AVRcap1b	2
18	TRV:NRC2/3	AVRcap1b	0.361457	TRV:NRC2/3-Rx-AVRcap1b	2
19	TRV:NRC2/3	AVRcap1b	0.403487	TRV:NRC2/3-Rx-AVRcap1b	2
20	TRV:NRC2/3	AVRcap1b	0.109278	TRV:NRC2/3-Rx-AVRcap1b	2
21	TRV:NRC2/3	AVRcap1b	0.290006	TRV:NRC2/3-Rx-AVRcap1b	2
22	TRV:NRC2/3	AVRcap1b	0.361457	TRV:NRC2/3-Rx-AVRcap1b	2
23	TRV:NRC2/3	AVRcap1b	0.336239	TRV:NRC2/3-Rx-AVRcap1b	2
24	TRV:NRC2/3	AVRcap1b	0.437111	TRV:NRC2/3-Rx-AVRcap1b	2
1	TRV:NRC4	EV-AVRcap1b	0.558998	TRV:NRC4-Rx-EV	2
2	TRV:NRC4	EV-AVRcap1b	0.285803	TRV:NRC4-Rx-EV	2
3	TRV:NRC4	EV-AVRcap1b	0.302615	TRV:NRC4-Rx-EV	2
4	TRV:NRC4	EV-AVRcap1b	0.176526	TRV:NRC4-Rx-EV	2
5	TRV:NRC4	EV-AVRcap1b	0.100872	TRV:NRC4-Rx-EV	2
6	TRV:NRC4	EV-AVRcap1b	0.134496	TRV:NRC4-Rx-EV	2
7	TRV:NRC4	EV-AVRcap1b	0.336239	TRV:NRC4-Rx-EV	2
8	TRV:NRC4	EV-AVRcap1b	0.332036	TRV:NRC4-Rx-EV	2
9	TRV:NRC4	EV-AVRcap1b	0.353051	TRV:NRC4-Rx-EV	2
10	TRV:NRC4	EV-AVRcap1b	0.605231	TRV:NRC4-Rx-EV	2
11	TRV:NRC4	EV-AVRcap1b	0.16812	TRV:NRC4-Rx-EV	2
12	TRV:NRC4	EV-AVRcap1b	0.0504359	TRV:NRC4-Rx-EV	2
13	TRV:NRC4	EV-AVRcap1b	0.470735	TRV:NRC4-Rx-EV	2
14	TRV:NRC4	EV-AVRcap1b	0.613637	TRV:NRC4-Rx-EV	2
15	TRV:NRC4	EV-AVRcap1b	0.437111	TRV:NRC4-Rx-EV	2
16	TRV:NRC4	EV-AVRcap1b	0.353051	TRV:NRC4-Rx-EV	2
17	TRV:NRC4	EV-AVRcap1b	0.571607	TRV:NRC4-Rx-EV	2
18	TRV:NRC4	EV-AVRcap1b	0.483344	TRV:NRC4-Rx-EV	2
19	TRV:NRC4	EV-AVRcap1b	0.100872	TRV:NRC4-Rx-EV	2
20	TRV:NRC4	EV-AVRcap1b	0.117684	TRV:NRC4-Rx-EV	2
21	TRV:NRC4	EV-AVRcap1b	0.142902	TRV:NRC4-Rx-EV	2
22	TRV:NRC4	EV-AVRcap1b	0.214352	TRV:NRC4-Rx-EV	2
23	TRV:NRC4	EV-AVRcap1b	0.344645	TRV:NRC4-Rx-EV	2
24	TRV:NRC4	EV-AVRcap1b	0.332036	TRV:NRC4-Rx-EV	2
25	TRV:NRC4	EV-AVRcap1b	0.437111	TRV:NRC4-Rx-EV	2
26	TRV:NRC4	EV-AVRcap1b	0.184932	TRV:NRC4-Rx-EV	2
1	TRV:NRC4	AVRcap1b	1.61395	TRV:NRC4-Rx-AVRcap1b	2
2	TRV:NRC4	AVRcap1b	1.8325	TRV:NRC4-Rx-AVRcap1b	2
3	TRV:NRC4	AVRcap1b	1.66438	TRV:NRC4-Rx-AVRcap1b	2
4	TRV:NRC4	AVRcap1b	1.6812	TRV:NRC4-Rx-AVRcap1b	2
5	TRV:NRC4	AVRcap1b	1.31974	TRV:NRC4-Rx-AVRcap1b	2
6	TRV:NRC4	AVRcap1b	1.53829	TRV:NRC4-Rx-AVRcap1b	2
7	TRV:NRC4	AVRcap1b	1.60554	TRV:NRC4-Rx-AVRcap1b	2
8	TRV:NRC4	AVRcap1b	1.74844	TRV:NRC4-Rx-AVRcap1b	2
9	TRV:NRC4	AVRcap1b	1.32394	TRV:NRC4-Rx-AVRcap1b	2
10	TRV:NRC4	AVRcap1b	1.6812	TRV:NRC4-Rx-AVRcap1b	2
11	TRV:NRC4	AVRcap1b	2.42933	TRV:NRC4-Rx-AVRcap1b	2
12	TRV:NRC4	AVRcap1b	1.27771	TRV:NRC4-Rx-AVRcap1b	2
13	TRV:NRC4	AVRcap1b	1.34496	TRV:NRC4-Rx-AVRcap1b	2
14	TRV:NRC4	AVRcap1b	1.44583	TRV:NRC4-Rx-AVRcap1b	2
15	TRV:NRC4	AVRcap1b	2.00062	TRV:NRC4-Rx-AVRcap1b	2
16	TRV:NRC4	AVRcap1b	1.49626	TRV:NRC4-Rx-AVRcap1b	2
17	TRV:NRC4	AVRcap1b	1.29452	TRV:NRC4-Rx-AVRcap1b	2
18	TRV:NRC4	AVRcap1b	1.47945	TRV:NRC4-Rx-AVRcap1b	2
19	TRV:NRC4	AVRcap1b	1.10118	TRV:NRC4-Rx-AVRcap1b	2
20	TRV:NRC4	AVRcap1b	1.32394	TRV:NRC4-Rx-AVRcap1b	2
21	TRV:NRC4	AVRcap1b	1.52989	TRV:NRC4-Rx-AVRcap1b	2
22	TRV:NRC4	AVRcap1b	1.60554	TRV:NRC4-Rx-AVRcap1b	2
23	TRV:NRC4	AVRcap1b	1.43322	TRV:NRC4-Rx-AVRcap1b	2
24	TRV:NRC4	AVRcap1b	1.37858	TRV:NRC4-Rx-AVRcap1b	2
25	TRV:NRC4	AVRcap1b	1.80729	TRV:NRC4-Rx-AVRcap1b	2
1	TRV:EV	EV-AVRcap1b	0.580843	TRV:EV-Rx-EV	3
2	TRV:EV	EV-AVRcap1b	0.454369	TRV:EV-Rx-EV	3
3	TRV:EV	EV-AVRcap1b	0.538685	TRV:EV-Rx-EV	3
4	TRV:EV	EV-AVRcap1b	0.430948	TRV:EV-Rx-EV	3
5	TRV:EV	EV-AVRcap1b	0.412211	TRV:EV-Rx-EV	3
6	TRV:EV	EV-AVRcap1b	0.149895	TRV:EV-Rx-EV	3
7	TRV:EV	EV-AVRcap1b	0.149895	TRV:EV-Rx-EV	3
8	TRV:EV	EV-AVRcap1b	0.220158	TRV:EV-Rx-EV	3
9	TRV:EV	EV-AVRcap1b	0.131158	TRV:EV-Rx-EV	3
10	TRV:EV	EV-AVRcap1b	0.131158	TRV:EV-Rx-EV	3
11	TRV:EV	EV-AVRcap1b	0.29979	TRV:EV-Rx-EV	3
12	TRV:EV	EV-AVRcap1b	0.29979	TRV:EV-Rx-EV	3
13	TRV:EV	EV-AVRcap1b	0.374738	TRV:EV-Rx-EV	3
14	TRV:EV	EV-AVRcap1b	0.29979	TRV:EV-Rx-EV	3
15	TRV:EV	EV-AVRcap1b	0.285737	TRV:EV-Rx-EV	3
16	TRV:EV	EV-AVRcap1b	0.196737	TRV:EV-Rx-EV	3
17	TRV:EV	EV-AVRcap1b	0.149895	TRV:EV-Rx-EV	3
18	TRV:EV	EV-AVRcap1b	0.29979	TRV:EV-Rx-EV	3
19	TRV:EV	EV-AVRcap1b	0.149895	TRV:EV-Rx-EV	3
20	TRV:EV	EV-AVRcap1b	0.374738	TRV:EV-Rx-EV	3
21	TRV:EV	EV-AVRcap1b	0.0936844	TRV:EV-Rx-EV	3
22	TRV:EV	EV-AVRcap1b	0.149895	TRV:EV-Rx-EV	3
23	TRV:EV	EV-AVRcap1b	0.112421	TRV:EV-Rx-EV	3
24	TRV:EV	EV-AVRcap1b	0.238895	TRV:EV-Rx-EV	3
25	TRV:EV	EV-AVRcap1b	0.206106	TRV:EV-Rx-EV	3
26	TRV:EV	EV-AVRcap1b	0.168632	TRV:EV-Rx-EV	3
27	TRV:EV	EV-AVRcap1b	0.206106	TRV:EV-Rx-EV	3
28	TRV:EV	EV-AVRcap1b	0.224843	TRV:EV-Rx-EV	3
1	TRV:EV	AVRcap1b	0.449685	TRV:EV-Rx-AVRcap1b	3
2	TRV:EV	AVRcap1b	0.374738	TRV:EV-Rx-AVRcap1b	3
3	TRV:EV	AVRcap1b	0.224843	TRV:EV-Rx-AVRcap1b	3
4	TRV:EV	AVRcap1b	0.318527	TRV:EV-Rx-AVRcap1b	3
5	TRV:EV	AVRcap1b	0.374738	TRV:EV-Rx-AVRcap1b	3
6	TRV:EV	AVRcap1b	0.168632	TRV:EV-Rx-AVRcap1b	3
7	TRV:EV	AVRcap1b	0.393475	TRV:EV-Rx-AVRcap1b	3
8	TRV:EV	AVRcap1b	1.068	TRV:EV-Rx-AVRcap1b	3
9	TRV:EV	AVRcap1b	0.224843	TRV:EV-Rx-AVRcap1b	3
10	TRV:EV	AVRcap1b	0.29979	TRV:EV-Rx-AVRcap1b	3
11	TRV:EV	AVRcap1b	0.487159	TRV:EV-Rx-AVRcap1b	3
12	TRV:EV	AVRcap1b	0.29979	TRV:EV-Rx-AVRcap1b	3
13	TRV:EV	AVRcap1b	0.196737	TRV:EV-Rx-AVRcap1b	3
14	TRV:EV	AVRcap1b	0.173316	TRV:EV-Rx-AVRcap1b	3
15	TRV:EV	AVRcap1b	0.243579	TRV:EV-Rx-AVRcap1b	3
16	TRV:EV	AVRcap1b	0.149895	TRV:EV-Rx-AVRcap1b	3
17	TRV:EV	AVRcap1b	0.374738	TRV:EV-Rx-AVRcap1b	3
18	TRV:EV	AVRcap1b	0.29979	TRV:EV-Rx-AVRcap1b	3
19	TRV:EV	AVRcap1b	0.168632	TRV:EV-Rx-AVRcap1b	3
20	TRV:EV	AVRcap1b	0.12179	TRV:EV-Rx-AVRcap1b	3
21	TRV:EV	AVRcap1b	0.149895	TRV:EV-Rx-AVRcap1b	3
22	TRV:EV	AVRcap1b	0.112421	TRV:EV-Rx-AVRcap1b	3
23	TRV:EV	AVRcap1b	0.224843	TRV:EV-Rx-AVRcap1b	3
24	TRV:EV	AVRcap1b	0.524633	TRV:EV-Rx-AVRcap1b	3
25	TRV:EV	AVRcap1b	0.187369	TRV:EV-Rx-AVRcap1b	3
26	TRV:EV	AVRcap1b	0.187369	TRV:EV-Rx-AVRcap1b	3
27	TRV:EV	AVRcap1b	0.149895	TRV:EV-Rx-AVRcap1b	3
28	TRV:EV	AVRcap1b	0.224843	TRV:EV-Rx-AVRcap1b	3
1	TRV:NRC2/3	EV-AVRcap1b	0.281053	TRV:NRC2/3-Rx-EV	3
2	TRV:NRC2/3	EV-AVRcap1b	0.412211	TRV:NRC2/3-Rx-EV	3
3	TRV:NRC2/3	EV-AVRcap1b	0.238895	TRV:NRC2/3-Rx-EV	3
4	TRV:NRC2/3	EV-AVRcap1b	0.29979	TRV:NRC2/3-Rx-EV	3
5	TRV:NRC2/3	EV-AVRcap1b	0.29979	TRV:NRC2/3-Rx-EV	3
6	TRV:NRC2/3	EV-AVRcap1b	0.29979	TRV:NRC2/3-Rx-EV	3
7	TRV:NRC2/3	EV-AVRcap1b	0.224843	TRV:NRC2/3-Rx-EV	3
8	TRV:NRC2/3	EV-AVRcap1b	0.224843	TRV:NRC2/3-Rx-EV	3
9	TRV:NRC2/3	EV-AVRcap1b	0.168632	TRV:NRC2/3-Rx-EV	3
10	TRV:NRC2/3	EV-AVRcap1b	0.196737	TRV:NRC2/3-Rx-EV	3
11	TRV:NRC2/3	EV-AVRcap1b	0.131158	TRV:NRC2/3-Rx-EV	3
12	TRV:NRC2/3	EV-AVRcap1b	0.149895	TRV:NRC2/3-Rx-EV	3
13	TRV:NRC2/3	EV-AVRcap1b	0.159264	TRV:NRC2/3-Rx-EV	3
14	TRV:NRC2/3	EV-AVRcap1b	0.29979	TRV:NRC2/3-Rx-EV	3
1	TRV:NRC2/3	AVRcap1b	0.29979	TRV:NRC2/3-Rx-AVRcap1b	3
2	TRV:NRC2/3	AVRcap1b	0.374738	TRV:NRC2/3-Rx-AVRcap1b	3
3	TRV:NRC2/3	AVRcap1b	0.168632	TRV:NRC2/3-Rx-AVRcap1b	3
4	TRV:NRC2/3	AVRcap1b	0.145211	TRV:NRC2/3-Rx-AVRcap1b	3
5	TRV:NRC2/3	AVRcap1b	0.0936844	TRV:NRC2/3-Rx-AVRcap1b	3
6	TRV:NRC2/3	AVRcap1b	0.149895	TRV:NRC2/3-Rx-AVRcap1b	3
7	TRV:NRC2/3	AVRcap1b	0.224843	TRV:NRC2/3-Rx-AVRcap1b	3
8	TRV:NRC2/3	AVRcap1b	0.29979	TRV:NRC2/3-Rx-AVRcap1b	3
9	TRV:NRC2/3	AVRcap1b	0.149895	TRV:NRC2/3-Rx-AVRcap1b	3
10	TRV:NRC2/3	AVRcap1b	0.131158	TRV:NRC2/3-Rx-AVRcap1b	3
1	TRV:NRC4	EV-AVRcap1b	0.327895	TRV:NRC4-Rx-EV	3
2	TRV:NRC4	EV-AVRcap1b	0.173316	TRV:NRC4-Rx-EV	3
3	TRV:NRC4	EV-AVRcap1b	0.149895	TRV:NRC4-Rx-EV	3
4	TRV:NRC4	EV-AVRcap1b	0.281053	TRV:NRC4-Rx-EV	3
5	TRV:NRC4	EV-AVRcap1b	0.196737	TRV:NRC4-Rx-EV	3
6	TRV:NRC4	EV-AVRcap1b	0.206106	TRV:NRC4-Rx-EV	3
7	TRV:NRC4	EV-AVRcap1b	0.327895	TRV:NRC4-Rx-EV	3
8	TRV:NRC4	EV-AVRcap1b	0.159264	TRV:NRC4-Rx-EV	3
9	TRV:NRC4	EV-AVRcap1b	0.0468422	TRV:NRC4-Rx-EV	3
10	TRV:NRC4	EV-AVRcap1b	0.374738	TRV:NRC4-Rx-EV	3
11	TRV:NRC4	EV-AVRcap1b	0.29979	TRV:NRC4-Rx-EV	3
12	TRV:NRC4	EV-AVRcap1b	0.224843	TRV:NRC4-Rx-EV	3
13	TRV:NRC4	EV-AVRcap1b	0.262316	TRV:NRC4-Rx-EV	3
14	TRV:NRC4	EV-AVRcap1b	0.370053	TRV:NRC4-Rx-EV	3
15	TRV:NRC4	EV-AVRcap1b	0.0983686	TRV:NRC4-Rx-EV	3
16	TRV:NRC4	EV-AVRcap1b	0.168632	TRV:NRC4-Rx-EV	3
17	TRV:NRC4	EV-AVRcap1b	0.145211	TRV:NRC4-Rx-EV	3
18	TRV:NRC4	EV-AVRcap1b	0.145211	TRV:NRC4-Rx-EV	3
19	TRV:NRC4	EV-AVRcap1b	0.243579	TRV:NRC4-Rx-EV	3
20	TRV:NRC4	EV-AVRcap1b	0.168632	TRV:NRC4-Rx-EV	3
21	TRV:NRC4	EV-AVRcap1b	0.0936844	TRV:NRC4-Rx-EV	3
22	TRV:NRC4	EV-AVRcap1b	0.131158	TRV:NRC4-Rx-EV	3
23	TRV:NRC4	EV-AVRcap1b	0.224843	TRV:NRC4-Rx-EV	3
24	TRV:NRC4	EV-AVRcap1b	0.168632	TRV:NRC4-Rx-EV	3
1	TRV:NRC4	AVRcap1b	3.8879	TRV:NRC4-Rx-AVRcap1b	3
2	TRV:NRC4	AVRcap1b	2.98853	TRV:NRC4-Rx-AVRcap1b	3
3	TRV:NRC4	AVRcap1b	3.27895	TRV:NRC4-Rx-AVRcap1b	3
4	TRV:NRC4	AVRcap1b	2.9979	TRV:NRC4-Rx-AVRcap1b	3
5	TRV:NRC4	AVRcap1b	2.6138	TRV:NRC4-Rx-AVRcap1b	3
6	TRV:NRC4	AVRcap1b	2.29058	TRV:NRC4-Rx-AVRcap1b	3
7	TRV:NRC4	AVRcap1b	4.98401	TRV:NRC4-Rx-AVRcap1b	3
8	TRV:NRC4	AVRcap1b	8.15054	TRV:NRC4-Rx-AVRcap1b	3
9	TRV:NRC4	AVRcap1b	6.42675	TRV:NRC4-Rx-AVRcap1b	3
10	TRV:NRC4	AVRcap1b	6.1457	TRV:NRC4-Rx-AVRcap1b	3
11	TRV:NRC4	AVRcap1b	4.62801	TRV:NRC4-Rx-AVRcap1b	3
12	TRV:NRC4	AVRcap1b	4.2158	TRV:NRC4-Rx-AVRcap1b	3
13	TRV:NRC4	AVRcap1b	2.86206	TRV:NRC4-Rx-AVRcap1b	3
14	TRV:NRC4	AVRcap1b	4.25327	TRV:NRC4-Rx-AVRcap1b	3
15	TRV:NRC4	AVRcap1b	5.31659	TRV:NRC4-Rx-AVRcap1b	3
16	TRV:NRC4	AVRcap1b	6.09417	TRV:NRC4-Rx-AVRcap1b	3
17	TRV:NRC4	AVRcap1b	3.8598	TRV:NRC4-Rx-AVRcap1b	3
18	TRV:NRC4	AVRcap1b	4.91843	TRV:NRC4-Rx-AVRcap1b	3
19	TRV:NRC4	AVRcap1b	2.86206	TRV:NRC4-Rx-AVRcap1b	3
20	TRV:NRC4	AVRcap1b	3.39138	TRV:NRC4-Rx-AVRcap1b	3
21	TRV:NRC4	AVRcap1b	3.80359	TRV:NRC4-Rx-AVRcap1b	3
22	TRV:NRC4	AVRcap1b	4.14085	TRV:NRC4-Rx-AVRcap1b	3
23	TRV:NRC4	AVRcap1b	2.96043	TRV:NRC4-Rx-AVRcap1b	3
24	TRV:NRC4	AVRcap1b	2.86206	TRV:NRC4-Rx-AVRcap1b	3
25	TRV:NRC4	AVRcap1b	6.1457	TRV:NRC4-Rx-AVRcap1b	3
26	TRV:NRC4	AVRcap1b	5.26506	TRV:NRC4-Rx-AVRcap1b	3
27	TRV:NRC4	AVRcap1b	3.31643	TRV:NRC4-Rx-AVRcap1b	3
28	TRV:NRC4	AVRcap1b	3.3539	TRV:NRC4-Rx-AVRcap1b	3
29	TRV:NRC4	AVRcap1b	4.40317	TRV:NRC4-Rx-AVRcap1b	3
30	TRV:NRC4	AVRcap1b	3.09159	TRV:NRC4-Rx-AVRcap1b	3
1	TRV:NRCTriple	EV-AVRcap1b	14.6335	TRV:NRCTriple-Rx-EV	3
2	TRV:NRCTriple	EV-AVRcap1b	13.2657	TRV:NRCTriple-Rx-EV	3
3	TRV:NRCTriple	EV-AVRcap1b	6.72654	TRV:NRCTriple-Rx-EV	3
4	TRV:NRCTriple	EV-AVRcap1b	5.86464	TRV:NRCTriple-Rx-EV	3
5	TRV:NRCTriple	EV-AVRcap1b	12.3663	TRV:NRCTriple-Rx-EV	3
6	TRV:NRCTriple	EV-AVRcap1b	3.7099	TRV:NRCTriple-Rx-EV	3
7	TRV:NRCTriple	EV-AVRcap1b	1.49895	TRV:NRCTriple-Rx-EV	3
8	TRV:NRCTriple	EV-AVRcap1b	1.70506	TRV:NRCTriple-Rx-EV	3
9	TRV:NRCTriple	EV-AVRcap1b	15.4767	TRV:NRCTriple-Rx-EV	3
10	TRV:NRCTriple	EV-AVRcap1b	17.0693	TRV:NRCTriple-Rx-EV	3
11	TRV:NRCTriple	EV-AVRcap1b	9.25602	TRV:NRCTriple-Rx-EV	3
12	TRV:NRCTriple	EV-AVRcap1b	7.94444	TRV:NRCTriple-Rx-EV	3
13	TRV:NRCTriple	EV-AVRcap1b	2.26716	TRV:NRCTriple-Rx-EV	3
14	TRV:NRCTriple	EV-AVRcap1b	2.09853	TRV:NRCTriple-Rx-EV	3
15	TRV:NRCTriple	EV-AVRcap1b	3.82232	TRV:NRCTriple-Rx-EV	3
16	TRV:NRCTriple	EV-AVRcap1b	3.57874	TRV:NRCTriple-Rx-EV	3
17	TRV:NRCTriple	EV-AVRcap1b	11.9729	TRV:NRCTriple-Rx-EV	3
18	TRV:NRCTriple	EV-AVRcap1b	1.04927	TRV:NRCTriple-Rx-EV	3
1	TRV:NRCTriple	EV-AVRcap1b	9.31223	TRV:NRCTriple-Rx-EV	3
2	TRV:NRCTriple	EV-AVRcap1b	8.16928	TRV:NRCTriple-Rx-EV	3
3	TRV:NRCTriple	EV-AVRcap1b	15.0457	TRV:NRCTriple-Rx-EV	3
4	TRV:NRCTriple	EV-AVRcap1b	15.5188	TRV:NRCTriple-Rx-EV	3
5	TRV:NRCTriple	EV-AVRcap1b	2.9979	TRV:NRCTriple-Rx-EV	3
6	TRV:NRCTriple	EV-AVRcap1b	5.19012	TRV:NRCTriple-Rx-EV	3
1	TRV:NRCTriple	AVRcap1b	4.02843	TRV:NRCTriple-Rx-AVRcap1b	3
2	TRV:NRCTriple	AVRcap1b	1.61137	TRV:NRCTriple-Rx-AVRcap1b	3
3	TRV:NRCTriple	AVRcap1b	13.3781	TRV:NRCTriple-Rx-AVRcap1b	3
4	TRV:NRCTriple	AVRcap1b	2.86674	TRV:NRCTriple-Rx-AVRcap1b	3
5	TRV:NRCTriple	AVRcap1b	1.61137	TRV:NRCTriple-Rx-AVRcap1b	3
6	TRV:NRCTriple	AVRcap1b	11.111	TRV:NRCTriple-Rx-AVRcap1b	3
7	TRV:NRCTriple	AVRcap1b	8.45033	TRV:NRCTriple-Rx-AVRcap1b	3
8	TRV:NRCTriple	AVRcap1b	6.65159	TRV:NRCTriple-Rx-AVRcap1b	3
9	TRV:NRCTriple	AVRcap1b	11.9541	TRV:NRCTriple-Rx-AVRcap1b	3
10	TRV:NRCTriple	AVRcap1b	7.7196	TRV:NRCTriple-Rx-AVRcap1b	3
11	TRV:NRCTriple	AVRcap1b	10.8487	TRV:NRCTriple-Rx-AVRcap1b	3
12	TRV:NRCTriple	AVRcap1b	16.5353	TRV:NRCTriple-Rx-AVRcap1b	3
13	TRV:NRCTriple	AVRcap1b	13.8091	TRV:NRCTriple-Rx-AVRcap1b	3
14	TRV:NRCTriple	AVRcap1b	14.7647	TRV:NRCTriple-Rx-AVRcap1b	3
15	TRV:NRCTriple	AVRcap1b	17.6501	TRV:NRCTriple-Rx-AVRcap1b	3
16	TRV:NRCTriple	AVRcap1b	16.451	TRV:NRCTriple-Rx-AVRcap1b	3
17	TRV:NRCTriple	AVRcap1b	14.4649	TRV:NRCTriple-Rx-AVRcap1b	3
18	TRV:NRCTriple	AVRcap1b	15.383	TRV:NRCTriple-Rx-AVRcap1b	3
19	TRV:NRCTriple	AVRcap1b	4.49685	TRV:NRCTriple-Rx-AVRcap1b	3
20	TRV:NRCTriple	AVRcap1b	7.7196	TRV:NRCTriple-Rx-AVRcap1b	3
21	TRV:NRCTriple	AVRcap1b	13.959	TRV:NRCTriple-Rx-AVRcap1b	3
22	TRV:NRCTriple	AVRcap1b	7.83202	TRV:NRCTriple-Rx-AVRcap1b	3
23	TRV:NRCTriple	AVRcap1b	17.7438	TRV:NRCTriple-Rx-AVRcap1b	3
24	TRV:NRCTriple	AVRcap1b	15.0832	TRV:NRCTriple-Rx-AVRcap1b	3
25	TRV:NRCTriple	AVRcap1b	13.3594	TRV:NRCTriple-Rx-AVRcap1b	3
26	TRV:NRCTriple	AVRcap1b	13.5655	TRV:NRCTriple-Rx-AVRcap1b	3
27	TRV:NRCTriple	AVRcap1b	14.1463	TRV:NRCTriple-Rx-AVRcap1b	3
28	TRV:NRCTriple	AVRcap1b	11.6543	TRV:NRCTriple-Rx-AVRcap1b	3
29	TRV:NRCTriple	AVRcap1b	11.0548	TRV:NRCTriple-Rx-AVRcap1b	3
30	TRV:NRCTriple	AVRcap1b	17.5939	TRV:NRCTriple-Rx-AVRcap1b	3
31	TRV:NRCTriple	AVRcap1b	9.91181	TRV:NRCTriple-Rx-AVRcap1b	3
32	TRV:NRCTriple	AVRcap1b	15.4205	TRV:NRCTriple-Rx-AVRcap1b	3
33	TRV:NRCTriple	AVRcap1b	12.2727	TRV:NRCTriple-Rx-AVRcap1b	3
34	TRV:NRCTriple	AVRcap1b	12.9097	TRV:NRCTriple-Rx-AVRcap1b	3
1	TRV:EV	EV-SS15	0.623835	TRV:EV-EV-Rx	1
2	TRV:EV	EV-SS15	0.83178	TRV:EV-EV-Rx	1
3	TRV:EV	EV-SS15	0.655827	TRV:EV-EV-Rx	1
4	TRV:EV	EV-SS15	0.447882	TRV:EV-EV-Rx	1
5	TRV:EV	EV-SS15	0.315916	TRV:EV-EV-Rx	1
6	TRV:EV	EV-SS15	0.543856	TRV:EV-EV-Rx	1
7	TRV:EV	EV-SS15	0.855774	TRV:EV-EV-Rx	1
8	TRV:EV	EV-SS15	0.355906	TRV:EV-EV-Rx	1
9	TRV:EV	EV-SS15	0.663824	TRV:EV-EV-Rx	1
10	TRV:EV	EV-SS15	0.495869	TRV:EV-EV-Rx	1
11	TRV:EV	EV-SS15	0.547855	TRV:EV-EV-Rx	1
12	TRV:EV	EV-SS15	0.319915	TRV:EV-EV-Rx	1
13	TRV:EV	EV-SS15	0.447882	TRV:EV-EV-Rx	1
14	TRV:EV	EV-SS15	0.703814	TRV:EV-EV-Rx	1
15	TRV:EV	EV-SS15	0.335911	TRV:EV-EV-Rx	1
16	TRV:EV	EV-SS15	0.255932	TRV:EV-EV-Rx	1
17	TRV:EV	EV-SS15	0.383898	TRV:EV-EV-Rx	1
18	TRV:EV	EV-SS15	0.11197	TRV:EV-EV-Rx	1
19	TRV:EV	EV-SS15	0.279926	TRV:EV-EV-Rx	1
20	TRV:EV	EV-SS15	0.203946	TRV:EV-EV-Rx	1
21	TRV:EV	EV-SS15	0.447882	TRV:EV-EV-Rx	1
22	TRV:EV	EV-SS15	0.41589	TRV:EV-EV-Rx	1
23	TRV:EV	EV-SS15	0.447882	TRV:EV-EV-Rx	1
24	TRV:EV	EV-SS15	0.543856	TRV:EV-EV-Rx	1
1	TRV:EV	SPRYSEC15	0.899762	TRV:EV-SPRYSEC15-Rx	1
2	TRV:EV	SPRYSEC15	0.663824	TRV:EV-SPRYSEC15-Rx	1
3	TRV:EV	SPRYSEC15	0.703814	TRV:EV-SPRYSEC15-Rx	1
4	TRV:EV	SPRYSEC15	1.17169	TRV:EV-SPRYSEC15-Rx	1
5	TRV:EV	SPRYSEC15	0.543856	TRV:EV-SPRYSEC15-Rx	1
6	TRV:EV	SPRYSEC15	0.355906	TRV:EV-SPRYSEC15-Rx	1
7	TRV:EV	SPRYSEC15	0.799788	TRV:EV-SPRYSEC15-Rx	1
8	TRV:EV	SPRYSEC15	0.623835	TRV:EV-SPRYSEC15-Rx	1
9	TRV:EV	SPRYSEC15	0.383898	TRV:EV-SPRYSEC15-Rx	1
10	TRV:EV	SPRYSEC15	0.319915	TRV:EV-SPRYSEC15-Rx	1
11	TRV:EV	SPRYSEC15	0.591843	TRV:EV-SPRYSEC15-Rx	1
12	TRV:EV	SPRYSEC15	0.319915	TRV:EV-SPRYSEC15-Rx	1
13	TRV:EV	SPRYSEC15	0.383898	TRV:EV-SPRYSEC15-Rx	1
14	TRV:EV	SPRYSEC15	0.543856	TRV:EV-SPRYSEC15-Rx	1
15	TRV:EV	SPRYSEC15	0.487871	TRV:EV-SPRYSEC15-Rx	1
16	TRV:EV	SPRYSEC15	0.41589	TRV:EV-SPRYSEC15-Rx	1
17	TRV:EV	SPRYSEC15	0.279926	TRV:EV-SPRYSEC15-Rx	1
18	TRV:EV	SPRYSEC15	0.123967	TRV:EV-SPRYSEC15-Rx	1
19	TRV:EV	SPRYSEC15	0.583846	TRV:EV-SPRYSEC15-Rx	1
20	TRV:EV	SPRYSEC15	0.319915	TRV:EV-SPRYSEC15-Rx	1
21	TRV:EV	SPRYSEC15	0.143962	TRV:EV-SPRYSEC15-Rx	1
22	TRV:EV	SPRYSEC15	0.427887	TRV:EV-SPRYSEC15-Rx	1
23	TRV:EV	SPRYSEC15	0.123967	TRV:EV-SPRYSEC15-Rx	1
24	TRV:EV	SPRYSEC15	0.231939	TRV:EV-SPRYSEC15-Rx	1
1	TRV:NRC2/3	EV-SS15	0.279926	TRV:NRC2/3-EV-Rx	1
2	TRV:NRC2/3	EV-SS15	0.315916	TRV:NRC2/3-EV-Rx	1
3	TRV:NRC2/3	EV-SS15	0.41589	TRV:NRC2/3-EV-Rx	1
4	TRV:NRC2/3	EV-SS15	0.279926	TRV:NRC2/3-EV-Rx	1
5	TRV:NRC2/3	EV-SS15	0.255932	TRV:NRC2/3-EV-Rx	1
6	TRV:NRC2/3	EV-SS15	0.335911	TRV:NRC2/3-EV-Rx	1
7	TRV:NRC2/3	EV-SS15	0.383898	TRV:NRC2/3-EV-Rx	1
8	TRV:NRC2/3	EV-SS15	0.255932	TRV:NRC2/3-EV-Rx	1
9	TRV:NRC2/3	EV-SS15	0.511865	TRV:NRC2/3-EV-Rx	1
10	TRV:NRC2/3	EV-SS15	0.383898	TRV:NRC2/3-EV-Rx	1
11	TRV:NRC2/3	EV-SS15	0.223941	TRV:NRC2/3-EV-Rx	1
12	TRV:NRC2/3	EV-SS15	0.255932	TRV:NRC2/3-EV-Rx	1
1	TRV:NRC2/3	SPRYSEC15	0.447882	TRV:NRC2/3-SPRYSEC15-Rx	1
2	TRV:NRC2/3	SPRYSEC15	0.543856	TRV:NRC2/3-SPRYSEC15-Rx	1
3	TRV:NRC2/3	SPRYSEC15	0.447882	TRV:NRC2/3-SPRYSEC15-Rx	1
4	TRV:NRC2/3	SPRYSEC15	1.02373	TRV:NRC2/3-SPRYSEC15-Rx	1
5	TRV:NRC2/3	SPRYSEC15	0.319915	TRV:NRC2/3-SPRYSEC15-Rx	1
6	TRV:NRC2/3	SPRYSEC15	0.911759	TRV:NRC2/3-SPRYSEC15-Rx	1
7	TRV:NRC2/3	SPRYSEC15	0.543856	TRV:NRC2/3-SPRYSEC15-Rx	1
8	TRV:NRC2/3	SPRYSEC15	0.383898	TRV:NRC2/3-SPRYSEC15-Rx	1
9	TRV:NRC2/3	SPRYSEC15	0.495869	TRV:NRC2/3-SPRYSEC15-Rx	1
10	TRV:NRC2/3	SPRYSEC15	0.559852	TRV:NRC2/3-SPRYSEC15-Rx	1
11	TRV:NRC2/3	SPRYSEC15	0.319915	TRV:NRC2/3-SPRYSEC15-Rx	1
12	TRV:NRC2/3	SPRYSEC15	0.279926	TRV:NRC2/3-SPRYSEC15-Rx	1
1	TRV:NRC4	EV-SS15	0.911759	TRV:NRC4-EV-Rx	1
2	TRV:NRC4	EV-SS15	0.991738	TRV:NRC4-EV-Rx	1
3	TRV:NRC4	EV-SS15	0.799788	TRV:NRC4-EV-Rx	1
4	TRV:NRC4	EV-SS15	0.447882	TRV:NRC4-EV-Rx	1
5	TRV:NRC4	EV-SS15	0.319915	TRV:NRC4-EV-Rx	1
6	TRV:NRC4	EV-SS15	0.543856	TRV:NRC4-EV-Rx	1
7	TRV:NRC4	EV-SS15	0.591843	TRV:NRC4-EV-Rx	1
8	TRV:NRC4	EV-SS15	0.447882	TRV:NRC4-EV-Rx	1
9	TRV:NRC4	EV-SS15	0.207945	TRV:NRC4-EV-Rx	1
10	TRV:NRC4	EV-SS15	0.447882	TRV:NRC4-EV-Rx	1
11	TRV:NRC4	EV-SS15	0.319915	TRV:NRC4-EV-Rx	1
12	TRV:NRC4	EV-SS15	0.0799788	TRV:NRC4-EV-Rx	1
13	TRV:NRC4	EV-SS15	0.319915	TRV:NRC4-EV-Rx	1
14	TRV:NRC4	EV-SS15	0.591843	TRV:NRC4-EV-Rx	1
15	TRV:NRC4	EV-SS15	0.191949	TRV:NRC4-EV-Rx	1
16	TRV:NRC4	EV-SS15	0.319915	TRV:NRC4-EV-Rx	1
17	TRV:NRC4	EV-SS15	0.447882	TRV:NRC4-EV-Rx	1
18	TRV:NRC4	EV-SS15	0.143962	TRV:NRC4-EV-Rx	1
19	TRV:NRC4	EV-SS15	0.623835	TRV:NRC4-EV-Rx	1
20	TRV:NRC4	EV-SS15	0.447882	TRV:NRC4-EV-Rx	1
21	TRV:NRC4	EV-SS15	0.0799788	TRV:NRC4-EV-Rx	1
22	TRV:NRC4	EV-SS15	0.191949	TRV:NRC4-EV-Rx	1
23	TRV:NRC4	EV-SS15	0.319915	TRV:NRC4-EV-Rx	1
24	TRV:NRC4	EV-SS15	0.383898	TRV:NRC4-EV-Rx	1
1	TRV:NRC4	SPRYSEC15	7.72596	TRV:NRC4-SPRYSEC15-Rx	1
2	TRV:NRC4	SPRYSEC15	5.95842	TRV:NRC4-SPRYSEC15-Rx	1
3	TRV:NRC4	SPRYSEC15	10.5732	TRV:NRC4-SPRYSEC15-Rx	1
4	TRV:NRC4	SPRYSEC15	15.212	TRV:NRC4-SPRYSEC15-Rx	1
5	TRV:NRC4	SPRYSEC15	7.34206	TRV:NRC4-SPRYSEC15-Rx	1
6	TRV:NRC4	SPRYSEC15	4.71875	TRV:NRC4-SPRYSEC15-Rx	1
7	TRV:NRC4	SPRYSEC15	18.6191	TRV:NRC4-SPRYSEC15-Rx	1
8	TRV:NRC4	SPRYSEC15	17.9632	TRV:NRC4-SPRYSEC15-Rx	1
9	TRV:NRC4	SPRYSEC15	10.1413	TRV:NRC4-SPRYSEC15-Rx	1
10	TRV:NRC4	SPRYSEC15	18.731	TRV:NRC4-SPRYSEC15-Rx	1
11	TRV:NRC4	SPRYSEC15	15.6119	TRV:NRC4-SPRYSEC15-Rx	1
12	TRV:NRC4	SPRYSEC15	5.80646	TRV:NRC4-SPRYSEC15-Rx	1
13	TRV:NRC4	SPRYSEC15	6.97416	TRV:NRC4-SPRYSEC15-Rx	1
14	TRV:NRC4	SPRYSEC15	10.5732	TRV:NRC4-SPRYSEC15-Rx	1
15	TRV:NRC4	SPRYSEC15	8.82966	TRV:NRC4-SPRYSEC15-Rx	1
16	TRV:NRC4	SPRYSEC15	10.2053	TRV:NRC4-SPRYSEC15-Rx	1
17	TRV:NRC4	SPRYSEC15	16.2677	TRV:NRC4-SPRYSEC15-Rx	1
18	TRV:NRC4	SPRYSEC15	8.86166	TRV:NRC4-SPRYSEC15-Rx	1
19	TRV:NRC4	SPRYSEC15	17.2914	TRV:NRC4-SPRYSEC15-Rx	1
20	TRV:NRC4	SPRYSEC15	17.6593	TRV:NRC4-SPRYSEC15-Rx	1
21	TRV:NRC4	SPRYSEC15	13.2605	TRV:NRC4-SPRYSEC15-Rx	1
22	TRV:NRC4	SPRYSEC15	12.0928	TRV:NRC4-SPRYSEC15-Rx	1
23	TRV:NRC4	SPRYSEC15	17.0835	TRV:NRC4-SPRYSEC15-Rx	1
24	TRV:NRC4	SPRYSEC15	18.6351	TRV:NRC4-SPRYSEC15-Rx	1
1	TRV:NRCT	EV-SS15	7.21409	TRV:NRCT-EV-Rx	1
2	TRV:NRCT	EV-SS15	1.79153	TRV:NRCT-EV-Rx	1
3	TRV:NRCT	EV-SS15	4.63877	TRV:NRCT-EV-Rx	1
4	TRV:NRCT	EV-SS15	4.03093	TRV:NRCT-EV-Rx	1
5	TRV:NRCT	EV-SS15	17.8993	TRV:NRCT-EV-Rx	1
6	TRV:NRCT	EV-SS15	5.15064	TRV:NRCT-EV-Rx	1
7	TRV:NRCT	EV-SS15	13.0366	TRV:NRCT-EV-Rx	1
8	TRV:NRCT	EV-SS15	6.09439	TRV:NRCT-EV-Rx	1
9	TRV:NRCT	EV-SS15	14.8441	TRV:NRCT-EV-Rx	1
10	TRV:NRCT	EV-SS15	7.75795	TRV:NRCT-EV-Rx	1
11	TRV:NRCT	EV-SS15	2.09545	TRV:NRCT-EV-Rx	1
12	TRV:NRCT	EV-SS15	3.0072	TRV:NRCT-EV-Rx	1
13	TRV:NRCT	EV-SS15	2.55932	TRV:NRCT-EV-Rx	1
14	TRV:NRCT	EV-SS15	3.19915	TRV:NRCT-EV-Rx	1
15	TRV:NRCT	EV-SS15	6.09439	TRV:NRCT-EV-Rx	1
16	TRV:NRCT	EV-SS15	10.0613	TRV:NRCT-EV-Rx	1
17	TRV:NRCT	EV-SS15	4.31886	TRV:NRCT-EV-Rx	1
18	TRV:NRCT	EV-SS15	3.19915	TRV:NRCT-EV-Rx	1
19	TRV:NRCT	EV-SS15	5.31859	TRV:NRCT-EV-Rx	1
20	TRV:NRCT	EV-SS15	2.03146	TRV:NRCT-EV-Rx	1
21	TRV:NRCT	EV-SS15	5.59052	TRV:NRCT-EV-Rx	1
22	TRV:NRCT	EV-SS15	1.45561	TRV:NRCT-EV-Rx	1
23	TRV:NRCT	EV-SS15	3.95095	TRV:NRCT-EV-Rx	1
24	TRV:NRCT	EV-SS15	5.83846	TRV:NRCT-EV-Rx	1
1	TRV:NRCT	SPRYSEC15	9.35752	TRV:NRCT-SPRYSEC15-Rx	1
2	TRV:NRCT	SPRYSEC15	19.1149	TRV:NRCT-SPRYSEC15-Rx	1
3	TRV:NRCT	SPRYSEC15	14.1243	TRV:NRCT-SPRYSEC15-Rx	1
4	TRV:NRCT	SPRYSEC15	10.4932	TRV:NRCT-SPRYSEC15-Rx	1
5	TRV:NRCT	SPRYSEC15	19.2589	TRV:NRCT-SPRYSEC15-Rx	1
6	TRV:NRCT	SPRYSEC15	2.09545	TRV:NRCT-SPRYSEC15-Rx	1
7	TRV:NRCT	SPRYSEC15	6.36632	TRV:NRCT-SPRYSEC15-Rx	1
8	TRV:NRCT	SPRYSEC15	8.17384	TRV:NRCT-SPRYSEC15-Rx	1
9	TRV:NRCT	SPRYSEC15	10.5732	TRV:NRCT-SPRYSEC15-Rx	1
10	TRV:NRCT	SPRYSEC15	19.3549	TRV:NRCT-SPRYSEC15-Rx	1
11	TRV:NRCT	SPRYSEC15	9.88538	TRV:NRCT-SPRYSEC15-Rx	1
12	TRV:NRCT	SPRYSEC15	9.35752	TRV:NRCT-SPRYSEC15-Rx	1
13	TRV:NRCT	SPRYSEC15	12.7006	TRV:NRCT-SPRYSEC15-Rx	1
14	TRV:NRCT	SPRYSEC15	9.16558	TRV:NRCT-SPRYSEC15-Rx	1
15	TRV:NRCT	SPRYSEC15	8.50975	TRV:NRCT-SPRYSEC15-Rx	1
16	TRV:NRCT	SPRYSEC15	15.26	TRV:NRCT-SPRYSEC15-Rx	1
17	TRV:NRCT	SPRYSEC15	6.0624	TRV:NRCT-SPRYSEC15-Rx	1
18	TRV:NRCT	SPRYSEC15	11.1011	TRV:NRCT-SPRYSEC15-Rx	1
19	TRV:NRCT	SPRYSEC15	18.1872	TRV:NRCT-SPRYSEC15-Rx	1
20	TRV:NRCT	SPRYSEC15	6.11038	TRV:NRCT-SPRYSEC15-Rx	1
21	TRV:NRCT	SPRYSEC15	19.067	TRV:NRCT-SPRYSEC15-Rx	1
22	TRV:NRCT	SPRYSEC15	16.1877	TRV:NRCT-SPRYSEC15-Rx	1
23	TRV:NRCT	SPRYSEC15	17.1315	TRV:NRCT-SPRYSEC15-Rx	1
24	TRV:NRCT	SPRYSEC15	11.245	TRV:NRCT-SPRYSEC15-Rx	1
1	TRV:NRC2/3	EV-SS15	0.896403	TRV:NRC2/3-EV-Rx	2
2	TRV:NRC2/3	EV-SS15	1.62223	TRV:NRC2/3-EV-Rx	2
3	TRV:NRC2/3	EV-SS15	0.642362	TRV:NRC2/3-EV-Rx	2
4	TRV:NRC2/3	EV-SS15	0.896403	TRV:NRC2/3-EV-Rx	2
5	TRV:NRC2/3	EV-SS15	0.725832	TRV:NRC2/3-EV-Rx	2
6	TRV:NRC2/3	EV-SS15	0.77664	TRV:NRC2/3-EV-Rx	2
7	TRV:NRC2/3	EV-SS15	0.406466	TRV:NRC2/3-EV-Rx	2
8	TRV:NRC2/3	EV-SS15	0.290333	TRV:NRC2/3-EV-Rx	2
9	TRV:NRC2/3	EV-SS15	0.464533	TRV:NRC2/3-EV-Rx	2
10	TRV:NRC2/3	EV-SS15	0.406466	TRV:NRC2/3-EV-Rx	2
11	TRV:NRC2/3	EV-SS15	0.362916	TRV:NRC2/3-EV-Rx	2
12	TRV:NRC2/3	EV-SS15	0.841965	TRV:NRC2/3-EV-Rx	2
13	TRV:NRC2/3	EV-SS15	0.77664	TRV:NRC2/3-EV-Rx	2
14	TRV:NRC2/3	EV-SS15	0.38832	TRV:NRC2/3-EV-Rx	2
15	TRV:NRC2/3	EV-SS15	0.38832	TRV:NRC2/3-EV-Rx	2
16	TRV:NRC2/3	EV-SS15	0.508083	TRV:NRC2/3-EV-Rx	2
17	TRV:NRC2/3	EV-SS15	0.406466	TRV:NRC2/3-EV-Rx	2
18	TRV:NRC2/3	EV-SS15	0.116133	TRV:NRC2/3-EV-Rx	2
19	TRV:NRC2/3	EV-SS15	0.754865	TRV:NRC2/3-EV-Rx	2
20	TRV:NRC2/3	EV-SS15	0.624216	TRV:NRC2/3-EV-Rx	2
21	TRV:NRC2/3	EV-SS15	0.406466	TRV:NRC2/3-EV-Rx	2
22	TRV:NRC2/3	EV-SS15	0.406466	TRV:NRC2/3-EV-Rx	2
23	TRV:NRC2/3	EV-SS15	0.638732	TRV:NRC2/3-EV-Rx	2
24	TRV:NRC2/3	EV-SS15	0.725832	TRV:NRC2/3-EV-Rx	2
25	TRV:NRC2/3	EV-SS15	0.595182	TRV:NRC2/3-EV-Rx	2
26	TRV:NRC2/3	EV-SS15	0.457274	TRV:NRC2/3-EV-Rx	2
27	TRV:NRC2/3	EV-SS15	0.689541	TRV:NRC2/3-EV-Rx	2
28	TRV:NRC2/3	EV-SS15	0.493566	TRV:NRC2/3-EV-Rx	2
29	TRV:NRC2/3	EV-SS15	0.762124	TRV:NRC2/3-EV-Rx	2
30	TRV:NRC2/3	EV-SS15	0.377433	TRV:NRC2/3-EV-Rx	2
1	TRV:NRC2/3	SPRYSEC15	0.689541	TRV:NRC2/3-SPRYSEC15-Rx	2
2	TRV:NRC2/3	SPRYSEC15	0.290333	TRV:NRC2/3-SPRYSEC15-Rx	2
3	TRV:NRC2/3	SPRYSEC15	0.406466	TRV:NRC2/3-SPRYSEC15-Rx	2
4	TRV:NRC2/3	SPRYSEC15	0.493566	TRV:NRC2/3-SPRYSEC15-Rx	2
5	TRV:NRC2/3	SPRYSEC15	0.86374	TRV:NRC2/3-SPRYSEC15-Rx	2
6	TRV:NRC2/3	SPRYSEC15	0.595182	TRV:NRC2/3-SPRYSEC15-Rx	2
7	TRV:NRC2/3	SPRYSEC15	0.580666	TRV:NRC2/3-SPRYSEC15-Rx	2
8	TRV:NRC2/3	SPRYSEC15	0.529858	TRV:NRC2/3-SPRYSEC15-Rx	2
9	TRV:NRC2/3	SPRYSEC15	0.457274	TRV:NRC2/3-SPRYSEC15-Rx	2
10	TRV:NRC2/3	SPRYSEC15	0.762124	TRV:NRC2/3-SPRYSEC15-Rx	2
11	TRV:NRC2/3	SPRYSEC15	0.377433	TRV:NRC2/3-SPRYSEC15-Rx	2
12	TRV:NRC2/3	SPRYSEC15	0.827449	TRV:NRC2/3-SPRYSEC15-Rx	2
13	TRV:NRC2/3	SPRYSEC15	0.827449	TRV:NRC2/3-SPRYSEC15-Rx	2
14	TRV:NRC2/3	SPRYSEC15	3.29528	TRV:NRC2/3-SPRYSEC15-Rx	2
15	TRV:NRC2/3	SPRYSEC15	0.406466	TRV:NRC2/3-SPRYSEC15-Rx	2
16	TRV:NRC2/3	SPRYSEC15	1.24843	TRV:NRC2/3-SPRYSEC15-Rx	2
17	TRV:NRC2/3	SPRYSEC15	0.638732	TRV:NRC2/3-SPRYSEC15-Rx	2
18	TRV:NRC2/3	SPRYSEC15	0.348399	TRV:NRC2/3-SPRYSEC15-Rx	2
19	TRV:NRC2/3	SPRYSEC15	0.406466	TRV:NRC2/3-SPRYSEC15-Rx	2
20	TRV:NRC2/3	SPRYSEC15	0.638732	TRV:NRC2/3-SPRYSEC15-Rx	2
21	TRV:NRC2/3	SPRYSEC15	0.362916	TRV:NRC2/3-SPRYSEC15-Rx	2
22	TRV:NRC2/3	SPRYSEC15	0.566149	TRV:NRC2/3-SPRYSEC15-Rx	2
23	TRV:NRC2/3	SPRYSEC15	0.493566	TRV:NRC2/3-SPRYSEC15-Rx	2
24	TRV:NRC2/3	SPRYSEC15	0.348399	TRV:NRC2/3-SPRYSEC15-Rx	2
25	TRV:NRC2/3	SPRYSEC15	0.754865	TRV:NRC2/3-SPRYSEC15-Rx	2
26	TRV:NRC2/3	SPRYSEC15	1.10326	TRV:NRC2/3-SPRYSEC15-Rx	2
27	TRV:NRC2/3	SPRYSEC15	0.682282	TRV:NRC2/3-SPRYSEC15-Rx	2
28	TRV:NRC2/3	SPRYSEC15	0.638732	TRV:NRC2/3-SPRYSEC15-Rx	2
29	TRV:NRC2/3	SPRYSEC15	0.493566	TRV:NRC2/3-SPRYSEC15-Rx	2
30	TRV:NRC2/3	SPRYSEC15	0.754865	TRV:NRC2/3-SPRYSEC15-Rx	2
1	TRV:EV	EV-SS15	0.827449	TRV:EV-EV-Rx	2
2	TRV:EV	EV-SS15	0.827449	TRV:EV-EV-Rx	2
3	TRV:EV	EV-SS15	0.362916	TRV:EV-EV-Rx	2
4	TRV:EV	EV-SS15	0.638732	TRV:EV-EV-Rx	2
5	TRV:EV	EV-SS15	0.348399	TRV:EV-EV-Rx	2
6	TRV:EV	EV-SS15	0.13065	TRV:EV-EV-Rx	2
7	TRV:EV	EV-SS15	0.696799	TRV:EV-EV-Rx	2
8	TRV:EV	EV-SS15	0.348399	TRV:EV-EV-Rx	2
9	TRV:EV	EV-SS15	0.696799	TRV:EV-EV-Rx	2
10	TRV:EV	EV-SS15	0.21775	TRV:EV-EV-Rx	2
11	TRV:EV	EV-SS15	0.529858	TRV:EV-EV-Rx	2
12	TRV:EV	EV-SS15	0.497195	TRV:EV-EV-Rx	2
13	TRV:EV	EV-SS15	0.348399	TRV:EV-EV-Rx	2
14	TRV:EV	EV-SS15	0.566149	TRV:EV-EV-Rx	2
15	TRV:EV	EV-SS15	0.566149	TRV:EV-EV-Rx	2
16	TRV:EV	EV-SS15	0.348399	TRV:EV-EV-Rx	2
17	TRV:EV	EV-SS15	0.290333	TRV:EV-EV-Rx	2
18	TRV:EV	EV-SS15	0.290333	TRV:EV-EV-Rx	2
19	TRV:EV	EV-SS15	1.14681	TRV:EV-EV-Rx	2
20	TRV:EV	EV-SS15	0.537116	TRV:EV-EV-Rx	2
21	TRV:EV	EV-SS15	0.537116	TRV:EV-EV-Rx	2
22	TRV:EV	EV-SS15	0.290333	TRV:EV-EV-Rx	2
23	TRV:EV	EV-SS15	0.696799	TRV:EV-EV-Rx	2
24	TRV:EV	EV-SS15	0.537116	TRV:EV-EV-Rx	2
25	TRV:EV	EV-SS15	0.377433	TRV:EV-EV-Rx	2
26	TRV:EV	EV-SS15	0.322995	TRV:EV-EV-Rx	2
27	TRV:EV	EV-SS15	0.377433	TRV:EV-EV-Rx	2
28	TRV:EV	EV-SS15	0.290333	TRV:EV-EV-Rx	2
29	TRV:EV	EV-SS15	0.406466	TRV:EV-EV-Rx	2
30	TRV:EV	EV-SS15	0.377433	TRV:EV-EV-Rx	2
1	TRV:EV	SPRYSEC15	0.566149	TRV:EV-SPRYSEC15-Rx	2
2	TRV:EV	SPRYSEC15	0.754865	TRV:EV-SPRYSEC15-Rx	2
3	TRV:EV	SPRYSEC15	0.566149	TRV:EV-SPRYSEC15-Rx	2
4	TRV:EV	SPRYSEC15	0.406466	TRV:EV-SPRYSEC15-Rx	2
5	TRV:EV	SPRYSEC15	0.493566	TRV:EV-SPRYSEC15-Rx	2
6	TRV:EV	SPRYSEC15	0.493566	TRV:EV-SPRYSEC15-Rx	2
7	TRV:EV	SPRYSEC15	0.638732	TRV:EV-SPRYSEC15-Rx	2
8	TRV:EV	SPRYSEC15	0.642362	TRV:EV-SPRYSEC15-Rx	2
9	TRV:EV	SPRYSEC15	0.221379	TRV:EV-SPRYSEC15-Rx	2
10	TRV:EV	SPRYSEC15	0.210491	TRV:EV-SPRYSEC15-Rx	2
11	TRV:EV	SPRYSEC15	0.406466	TRV:EV-SPRYSEC15-Rx	2
12	TRV:EV	SPRYSEC15	0.290333	TRV:EV-SPRYSEC15-Rx	2
13	TRV:EV	SPRYSEC15	0.406466	TRV:EV-SPRYSEC15-Rx	2
14	TRV:EV	SPRYSEC15	0.508083	TRV:EV-SPRYSEC15-Rx	2
15	TRV:EV	SPRYSEC15	0.638732	TRV:EV-SPRYSEC15-Rx	2
16	TRV:EV	SPRYSEC15	0.537116	TRV:EV-SPRYSEC15-Rx	2
17	TRV:EV	SPRYSEC15	0.595182	TRV:EV-SPRYSEC15-Rx	2
18	TRV:EV	SPRYSEC15	0.497195	TRV:EV-SPRYSEC15-Rx	2
19	TRV:EV	SPRYSEC15	0.450016	TRV:EV-SPRYSEC15-Rx	2
20	TRV:EV	SPRYSEC15	0.450016	TRV:EV-SPRYSEC15-Rx	2
21	TRV:EV	SPRYSEC15	0.348399	TRV:EV-SPRYSEC15-Rx	2
22	TRV:EV	SPRYSEC15	0.348399	TRV:EV-SPRYSEC15-Rx	2
23	TRV:EV	SPRYSEC15	0.30485	TRV:EV-SPRYSEC15-Rx	2
24	TRV:EV	SPRYSEC15	0.348399	TRV:EV-SPRYSEC15-Rx	2
25	TRV:EV	SPRYSEC15	0.566149	TRV:EV-SPRYSEC15-Rx	2
26	TRV:EV	SPRYSEC15	0.566149	TRV:EV-SPRYSEC15-Rx	2
27	TRV:EV	SPRYSEC15	0.450016	TRV:EV-SPRYSEC15-Rx	2
28	TRV:EV	SPRYSEC15	0.355658	TRV:EV-SPRYSEC15-Rx	2
29	TRV:EV	SPRYSEC15	0.348399	TRV:EV-SPRYSEC15-Rx	2
30	TRV:EV	SPRYSEC15	0.377433	TRV:EV-SPRYSEC15-Rx	2
1	TRV:NRC4	EV-SS15	0.827449	TRV:NRC4-EV-Rx	2
2	TRV:NRC4	EV-SS15	0.754865	TRV:NRC4-EV-Rx	2
3	TRV:NRC4	EV-SS15	0.638732	TRV:NRC4-EV-Rx	2
4	TRV:NRC4	EV-SS15	0.827449	TRV:NRC4-EV-Rx	2
5	TRV:NRC4	EV-SS15	0.290333	TRV:NRC4-EV-Rx	2
6	TRV:NRC4	EV-SS15	0.188716	TRV:NRC4-EV-Rx	2
7	TRV:NRC4	EV-SS15	0.827449	TRV:NRC4-EV-Rx	2
8	TRV:NRC4	EV-SS15	0.812932	TRV:NRC4-EV-Rx	2
9	TRV:NRC4	EV-SS15	0.493566	TRV:NRC4-EV-Rx	2
10	TRV:NRC4	EV-SS15	0.537116	TRV:NRC4-EV-Rx	2
11	TRV:NRC4	EV-SS15	0.900032	TRV:NRC4-EV-Rx	2
12	TRV:NRC4	EV-SS15	0.1742	TRV:NRC4-EV-Rx	2
13	TRV:NRC4	EV-SS15	0.406466	TRV:NRC4-EV-Rx	2
14	TRV:NRC4	EV-SS15	0.232266	TRV:NRC4-EV-Rx	2
15	TRV:NRC4	EV-SS15	0.929065	TRV:NRC4-EV-Rx	2
16	TRV:NRC4	EV-SS15	0.638732	TRV:NRC4-EV-Rx	2
17	TRV:NRC4	EV-SS15	0.566149	TRV:NRC4-EV-Rx	2
18	TRV:NRC4	EV-SS15	0.406466	TRV:NRC4-EV-Rx	2
19	TRV:NRC4	EV-SS15	0.754865	TRV:NRC4-EV-Rx	2
20	TRV:NRC4	EV-SS15	0.406466	TRV:NRC4-EV-Rx	2
21	TRV:NRC4	EV-SS15	0.493566	TRV:NRC4-EV-Rx	2
22	TRV:NRC4	EV-SS15	0.406466	TRV:NRC4-EV-Rx	2
23	TRV:NRC4	EV-SS15	0.406466	TRV:NRC4-EV-Rx	2
24	TRV:NRC4	EV-SS15	0.406466	TRV:NRC4-EV-Rx	2
25	TRV:NRC4	EV-SS15	0.827449	TRV:NRC4-EV-Rx	2
26	TRV:NRC4	EV-SS15	0.566149	TRV:NRC4-EV-Rx	2
27	TRV:NRC4	EV-SS15	0.30485	TRV:NRC4-EV-Rx	2
28	TRV:NRC4	EV-SS15	0.725832	TRV:NRC4-EV-Rx	2
29	TRV:NRC4	EV-SS15	0.1742	TRV:NRC4-EV-Rx	2
30	TRV:NRC4	EV-SS15	0.246783	TRV:NRC4-EV-Rx	2
1	TRV:NRC4	SPRYSEC15	6.54701	TRV:NRC4-SPRYSEC15-Rx	2
2	TRV:NRC4	SPRYSEC15	6.96799	TRV:NRC4-SPRYSEC15-Rx	2
3	TRV:NRC4	SPRYSEC15	4.74694	TRV:NRC4-SPRYSEC15-Rx	2
4	TRV:NRC4	SPRYSEC15	4.07918	TRV:NRC4-SPRYSEC15-Rx	2
5	TRV:NRC4	SPRYSEC15	8.04222	TRV:NRC4-SPRYSEC15-Rx	2
6	TRV:NRC4	SPRYSEC15	4.26789	TRV:NRC4-SPRYSEC15-Rx	2
7	TRV:NRC4	SPRYSEC15	2.23556	TRV:NRC4-SPRYSEC15-Rx	2
8	TRV:NRC4	SPRYSEC15	3.30979	TRV:NRC4-SPRYSEC15-Rx	2
9	TRV:NRC4	SPRYSEC15	4.68888	TRV:NRC4-SPRYSEC15-Rx	2
10	TRV:NRC4	SPRYSEC15	5.71956	TRV:NRC4-SPRYSEC15-Rx	2
11	TRV:NRC4	SPRYSEC15	5.70504	TRV:NRC4-SPRYSEC15-Rx	2
12	TRV:NRC4	SPRYSEC15	4.52919	TRV:NRC4-SPRYSEC15-Rx	2
13	TRV:NRC4	SPRYSEC15	6.85186	TRV:NRC4-SPRYSEC15-Rx	2
14	TRV:NRC4	SPRYSEC15	6.16957	TRV:NRC4-SPRYSEC15-Rx	2
15	TRV:NRC4	SPRYSEC15	5.28406	TRV:NRC4-SPRYSEC15-Rx	2
16	TRV:NRC4	SPRYSEC15	5.61068	TRV:NRC4-SPRYSEC15-Rx	2
17	TRV:NRC4	SPRYSEC15	7.14219	TRV:NRC4-SPRYSEC15-Rx	2
18	TRV:NRC4	SPRYSEC15	9.52292	TRV:NRC4-SPRYSEC15-Rx	2
19	TRV:NRC4	SPRYSEC15	7.84625	TRV:NRC4-SPRYSEC15-Rx	2
20	TRV:NRC4	SPRYSEC15	7.24743	TRV:NRC4-SPRYSEC15-Rx	2
21	TRV:NRC4	SPRYSEC15	6.51797	TRV:NRC4-SPRYSEC15-Rx	2
22	TRV:NRC4	SPRYSEC15	7.86802	TRV:NRC4-SPRYSEC15-Rx	2
23	TRV:NRC4	SPRYSEC15	4.03926	TRV:NRC4-SPRYSEC15-Rx	2
24	TRV:NRC4	SPRYSEC15	3.91586	TRV:NRC4-SPRYSEC15-Rx	2
25	TRV:NRC4	SPRYSEC15	5.53084	TRV:NRC4-SPRYSEC15-Rx	2
26	TRV:NRC4	SPRYSEC15	7.14219	TRV:NRC4-SPRYSEC15-Rx	2
27	TRV:NRC4	SPRYSEC15	5.53084	TRV:NRC4-SPRYSEC15-Rx	2
28	TRV:NRC4	SPRYSEC15	2.90333	TRV:NRC4-SPRYSEC15-Rx	2
29	TRV:NRC4	SPRYSEC15	5.98086	TRV:NRC4-SPRYSEC15-Rx	2
30	TRV:NRC4	SPRYSEC15	6.54701	TRV:NRC4-SPRYSEC15-Rx	2
31	TRV:NRC4	SPRYSEC15	3.65819	TRV:NRC4-SPRYSEC15-Rx	2
32	TRV:NRC4	SPRYSEC15	2.8743	TRV:NRC4-SPRYSEC15-Rx	2
33	TRV:NRC4	SPRYSEC15	4.57274	TRV:NRC4-SPRYSEC15-Rx	2
34	TRV:NRC4	SPRYSEC15	3.29528	TRV:NRC4-SPRYSEC15-Rx	2
35	TRV:NRC4	SPRYSEC15	2.48235	TRV:NRC4-SPRYSEC15-Rx	2
36	TRV:NRC4	SPRYSEC15	2.94688	TRV:NRC4-SPRYSEC15-Rx	2
37	TRV:NRC4	SPRYSEC15	6.32926	TRV:NRC4-SPRYSEC15-Rx	2
38	TRV:NRC4	SPRYSEC15	2.56945	TRV:NRC4-SPRYSEC15-Rx	2
1	TRV:NRCT	EV-SS15	9.13097	TRV:NRCT-EV-Rx	2
2	TRV:NRCT	EV-SS15	3.46948	TRV:NRCT-EV-Rx	2
3	TRV:NRCT	EV-SS15	4.68888	TRV:NRCT-EV-Rx	2
4	TRV:NRCT	EV-SS15	5.26954	TRV:NRCT-EV-Rx	2
5	TRV:NRCT	EV-SS15	3.29528	TRV:NRCT-EV-Rx	2
6	TRV:NRCT	EV-SS15	6.51797	TRV:NRCT-EV-Rx	2
7	TRV:NRCT	EV-SS15	5.54536	TRV:NRCT-EV-Rx	2
8	TRV:NRCT	EV-SS15	8.21642	TRV:NRCT-EV-Rx	2
9	TRV:NRCT	EV-SS15	6.03892	TRV:NRCT-EV-Rx	2
10	TRV:NRCT	EV-SS15	6.03892	TRV:NRCT-EV-Rx	2
11	TRV:NRCT	EV-SS15	4.58726	TRV:NRCT-EV-Rx	2
12	TRV:NRCT	EV-SS15	1.81458	TRV:NRCT-EV-Rx	2
13	TRV:NRCT	EV-SS15	8.21642	TRV:NRCT-EV-Rx	2
14	TRV:NRCT	EV-SS15	10.2633	TRV:NRCT-EV-Rx	2
15	TRV:NRCT	EV-SS15	6.03892	TRV:NRCT-EV-Rx	2
16	TRV:NRCT	EV-SS15	6.51797	TRV:NRCT-EV-Rx	2
17	TRV:NRCT	EV-SS15	2.19201	TRV:NRCT-EV-Rx	2
18	TRV:NRCT	EV-SS15	8.97129	TRV:NRCT-EV-Rx	2
19	TRV:NRCT	EV-SS15	10.9455	TRV:NRCT-EV-Rx	2
20	TRV:NRCT	EV-SS15	8.31804	TRV:NRCT-EV-Rx	2
21	TRV:NRCT	EV-SS15	8.8987	TRV:NRCT-EV-Rx	2
22	TRV:NRCT	EV-SS15	8.31804	TRV:NRCT-EV-Rx	2
23	TRV:NRCT	EV-SS15	8.97129	TRV:NRCT-EV-Rx	2
24	TRV:NRCT	EV-SS15	7.72285	TRV:NRCT-EV-Rx	2
25	TRV:NRCT	EV-SS15	7.72285	TRV:NRCT-EV-Rx	2
26	TRV:NRCT	EV-SS15	9.5955	TRV:NRCT-EV-Rx	2
27	TRV:NRCT	EV-SS15	9.5955	TRV:NRCT-EV-Rx	2
28	TRV:NRCT	EV-SS15	6.03892	TRV:NRCT-EV-Rx	2
29	TRV:NRCT	EV-SS15	7.72285	TRV:NRCT-EV-Rx	2
30	TRV:NRCT	EV-SS15	8.31804	TRV:NRCT-EV-Rx	2
1	TRV:NRCT	SPRYSEC15	15.4747	TRV:NRCT-SPRYSEC15-Rx	2
2	TRV:NRCT	SPRYSEC15	17.3474	TRV:NRCT-SPRYSEC15-Rx	2
3	TRV:NRCT	SPRYSEC15	5.77762	TRV:NRCT-SPRYSEC15-Rx	2
4	TRV:NRCT	SPRYSEC15	10.9455	TRV:NRCT-SPRYSEC15-Rx	2
5	TRV:NRCT	SPRYSEC15	8.8987	TRV:NRCT-SPRYSEC15-Rx	2
6	TRV:NRCT	SPRYSEC15	18.0297	TRV:NRCT-SPRYSEC15-Rx	2
7	TRV:NRCT	SPRYSEC15	13.2101	TRV:NRCT-SPRYSEC15-Rx	2
8	TRV:NRCT	SPRYSEC15	7.14219	TRV:NRCT-SPRYSEC15-Rx	2
9	TRV:NRCT	SPRYSEC15	13.994	TRV:NRCT-SPRYSEC15-Rx	2
10	TRV:NRCT	SPRYSEC15	13.8489	TRV:NRCT-SPRYSEC15-Rx	2
11	TRV:NRCT	SPRYSEC15	10.9455	TRV:NRCT-SPRYSEC15-Rx	2
12	TRV:NRCT	SPRYSEC15	13.0505	TRV:NRCT-SPRYSEC15-Rx	2
13	TRV:NRCT	SPRYSEC15	15.6199	TRV:NRCT-SPRYSEC15-Rx	2
14	TRV:NRCT	SPRYSEC15	4.54371	TRV:NRCT-SPRYSEC15-Rx	2
15	TRV:NRCT	SPRYSEC15	7.14219	TRV:NRCT-SPRYSEC15-Rx	2
16	TRV:NRCT	SPRYSEC15	7.04057	TRV:NRCT-SPRYSEC15-Rx	2
17	TRV:NRCT	SPRYSEC15	8.8987	TRV:NRCT-SPRYSEC15-Rx	2
18	TRV:NRCT	SPRYSEC15	8.97129	TRV:NRCT-SPRYSEC15-Rx	2
19	TRV:NRCT	SPRYSEC15	16.3022	TRV:NRCT-SPRYSEC15-Rx	2
20	TRV:NRCT	SPRYSEC15	10.2052	TRV:NRCT-SPRYSEC15-Rx	2
21	TRV:NRCT	SPRYSEC15	9.5955	TRV:NRCT-SPRYSEC15-Rx	2
22	TRV:NRCT	SPRYSEC15	16.4909	TRV:NRCT-SPRYSEC15-Rx	2
23	TRV:NRCT	SPRYSEC15	9.3342	TRV:NRCT-SPRYSEC15-Rx	2
24	TRV:NRCT	SPRYSEC15	2.94688	TRV:NRCT-SPRYSEC15-Rx	2
25	TRV:NRCT	SPRYSEC15	17.2603	TRV:NRCT-SPRYSEC15-Rx	2
26	TRV:NRCT	SPRYSEC15	13.1376	TRV:NRCT-SPRYSEC15-Rx	2
27	TRV:NRCT	SPRYSEC15	10.8439	TRV:NRCT-SPRYSEC15-Rx	2
28	TRV:NRCT	SPRYSEC15	8.21642	TRV:NRCT-SPRYSEC15-Rx	2
29	TRV:NRCT	SPRYSEC15	9.5955	TRV:NRCT-SPRYSEC15-Rx	2
30	TRV:NRCT	SPRYSEC15	3.19366	TRV:NRCT-SPRYSEC15-Rx	2
1	TRV:NRCT	EV-SS15	12.0053	TRV:NRCT-SPRYSEC15-Rx	3
2	TRV:NRCT	EV-SS15	11.5262	TRV:NRCT-SPRYSEC15-Rx	3
3	TRV:NRCT	EV-SS15	1.0452	TRV:NRCT-SPRYSEC15-Rx	3
4	TRV:NRCT	EV-SS15	14.2408	TRV:NRCT-SPRYSEC15-Rx	3
5	TRV:NRCT	EV-SS15	11.6569	TRV:NRCT-SPRYSEC15-Rx	3
6	TRV:NRCT	EV-SS15	4.58726	TRV:NRCT-SPRYSEC15-Rx	3
7	TRV:NRCT	EV-SS15	5.95182	TRV:NRCT-SPRYSEC15-Rx	3
8	TRV:NRCT	EV-SS15	4.58726	TRV:NRCT-SPRYSEC15-Rx	3
9	TRV:NRCT	EV-SS15	11.6569	TRV:NRCT-SPRYSEC15-Rx	3
10	TRV:NRCT	EV-SS15	10.9455	TRV:NRCT-SPRYSEC15-Rx	3
11	TRV:NRCT	EV-SS15	2.56945	TRV:NRCT-SPRYSEC15-Rx	3
12	TRV:NRCT	EV-SS15	10.2052	TRV:NRCT-SPRYSEC15-Rx	3
13	TRV:NRCT	EV-SS15	8.31804	TRV:NRCT-SPRYSEC15-Rx	3
14	TRV:NRCT	EV-SS15	1.37908	TRV:NRCT-SPRYSEC15-Rx	3
15	TRV:NRCT	EV-SS15	1.29198	TRV:NRCT-SPRYSEC15-Rx	3
16	TRV:NRCT	EV-SS15	9.88583	TRV:NRCT-SPRYSEC15-Rx	3
17	TRV:NRCT	EV-SS15	7.04057	TRV:NRCT-SPRYSEC15-Rx	3
18	TRV:NRCT	EV-SS15	6.03892	TRV:NRCT-SPRYSEC15-Rx	3
19	TRV:NRCT	EV-SS15	5.86472	TRV:NRCT-SPRYSEC15-Rx	3
20	TRV:NRCT	EV-SS15	6.03892	TRV:NRCT-SPRYSEC15-Rx	3
1	TRV:NRCT	SPRYSEC15	13.7182	TRV:NRCT-SPRYSEC15-Rx	3
2	TRV:NRCT	SPRYSEC15	15.6199	TRV:NRCT-SPRYSEC15-Rx	3
3	TRV:NRCT	SPRYSEC15	10.6843	TRV:NRCT-SPRYSEC15-Rx	3
4	TRV:NRCT	SPRYSEC15	1.61135	TRV:NRCT-SPRYSEC15-Rx	3
5	TRV:NRCT	SPRYSEC15	4.10821	TRV:NRCT-SPRYSEC15-Rx	3
6	TRV:NRCT	SPRYSEC15	2.56945	TRV:NRCT-SPRYSEC15-Rx	3
7	TRV:NRCT	SPRYSEC15	1.93071	TRV:NRCT-SPRYSEC15-Rx	3
8	TRV:NRCT	SPRYSEC15	2.48235	TRV:NRCT-SPRYSEC15-Rx	3
9	TRV:NRCT	SPRYSEC15	14.6908	TRV:NRCT-SPRYSEC15-Rx	3
10	TRV:NRCT	SPRYSEC15	5.95182	TRV:NRCT-SPRYSEC15-Rx	3
11	TRV:NRCT	SPRYSEC15	7.72285	TRV:NRCT-SPRYSEC15-Rx	3
12	TRV:NRCT	SPRYSEC15	10.9455	TRV:NRCT-SPRYSEC15-Rx	3
13	TRV:NRCT	SPRYSEC15	8.97129	TRV:NRCT-SPRYSEC15-Rx	3
14	TRV:NRCT	SPRYSEC15	5.50181	TRV:NRCT-SPRYSEC15-Rx	3
15	TRV:NRCT	SPRYSEC15	13.994	TRV:NRCT-SPRYSEC15-Rx	3
16	TRV:NRCT	SPRYSEC15	9.52292	TRV:NRCT-SPRYSEC15-Rx	3
17	TRV:NRCT	SPRYSEC15	13.8634	TRV:NRCT-SPRYSEC15-Rx	3
18	TRV:NRCT	SPRYSEC15	10.9455	TRV:NRCT-SPRYSEC15-Rx	3
19	TRV:NRCT	SPRYSEC15	2.77268	TRV:NRCT-SPRYSEC15-Rx	3
20	TRV:NRCT	SPRYSEC15	14.6908	TRV:NRCT-SPRYSEC15-Rx	3
21	TRV:NRCT	SPRYSEC15	10.9455	TRV:NRCT-SPRYSEC15-Rx	3
22	TRV:NRCT	SPRYSEC15	7.54865	TRV:NRCT-SPRYSEC15-Rx	3
23	TRV:NRCT	SPRYSEC15	1.93071	TRV:NRCT-SPRYSEC15-Rx	3
24	TRV:NRCT	SPRYSEC15	8.8987	TRV:NRCT-SPRYSEC15-Rx	3
25	TRV:NRCT	SPRYSEC15	11.1923	TRV:NRCT-SPRYSEC15-Rx	3
1	TRV:NRC4	EV-SS15	0.406466	TRV:NRCT-SPRYSEC15-Rx	3
2	TRV:NRC4	EV-SS15	0.537116	TRV:NRCT-SPRYSEC15-Rx	3
3	TRV:NRC4	EV-SS15	0.406466	TRV:NRCT-SPRYSEC15-Rx	3
4	TRV:NRC4	EV-SS15	0.290333	TRV:NRCT-SPRYSEC15-Rx	3
5	TRV:NRC4	EV-SS15	5.77762	TRV:NRCT-SPRYSEC15-Rx	3
6	TRV:NRC4	EV-SS15	0.30485	TRV:NRCT-SPRYSEC15-Rx	3
7	TRV:NRC4	EV-SS15	0.116133	TRV:NRCT-SPRYSEC15-Rx	3
8	TRV:NRC4	EV-SS15	0.638732	TRV:NRCT-SPRYSEC15-Rx	3
9	TRV:NRC4	EV-SS15	0.406466	TRV:NRCT-SPRYSEC15-Rx	3
10	TRV:NRC4	EV-SS15	0.406466	TRV:NRCT-SPRYSEC15-Rx	3
11	TRV:NRC4	EV-SS15	0.464533	TRV:NRCT-SPRYSEC15-Rx	3
12	TRV:NRC4	EV-SS15	0.406466	TRV:NRCT-SPRYSEC15-Rx	3
13	TRV:NRC4	EV-SS15	0.246783	TRV:NRCT-SPRYSEC15-Rx	3
14	TRV:NRC4	EV-SS15	0.188716	TRV:NRCT-SPRYSEC15-Rx	3
15	TRV:NRC4	EV-SS15	0.188716	TRV:NRCT-SPRYSEC15-Rx	3
16	TRV:NRC4	EV-SS15	0.696799	TRV:NRCT-SPRYSEC15-Rx	3
17	TRV:NRC4	EV-SS15	0.696799	TRV:NRCT-SPRYSEC15-Rx	3
18	TRV:NRC4	EV-SS15	0.754865	TRV:NRCT-SPRYSEC15-Rx	3
19	TRV:NRC4	EV-SS15	0.754865	TRV:NRCT-SPRYSEC15-Rx	3
20	TRV:NRC4	EV-SS15	0.754865	TRV:NRCT-SPRYSEC15-Rx	3
21	TRV:NRC4	EV-SS15	0.406466	TRV:NRCT-SPRYSEC15-Rx	3
22	TRV:NRC4	EV-SS15	0.362916	TRV:NRCT-SPRYSEC15-Rx	3
23	TRV:NRC4	EV-SS15	0.900032	TRV:NRCT-SPRYSEC15-Rx	3
24	TRV:NRC4	EV-SS15	0.464533	TRV:NRCT-SPRYSEC15-Rx	3
25	TRV:NRC4	EV-SS15	0.841965	TRV:NRCT-SPRYSEC15-Rx	3
26	TRV:NRC4	EV-SS15	0.188716	TRV:NRCT-SPRYSEC15-Rx	3
27	TRV:NRC4	EV-SS15	0.145166	TRV:NRCT-SPRYSEC15-Rx	3
28	TRV:NRC4	EV-SS15	0.188716	TRV:NRCT-SPRYSEC15-Rx	3
1	TRV:NRC4	SPRYSEC15	2.59848	TRV:NRCT-SPRYSEC15-Rx	3
2	TRV:NRC4	SPRYSEC15	3.29528	TRV:NRCT-SPRYSEC15-Rx	3
3	TRV:NRC4	SPRYSEC15	4.12273	TRV:NRCT-SPRYSEC15-Rx	3
4	TRV:NRC4	SPRYSEC15	1.55328	TRV:NRCT-SPRYSEC15-Rx	3
5	TRV:NRC4	SPRYSEC15	4.95018	TRV:NRCT-SPRYSEC15-Rx	3
6	TRV:NRC4	SPRYSEC15	5.77762	TRV:NRCT-SPRYSEC15-Rx	3
7	TRV:NRC4	SPRYSEC15	4.38403	TRV:NRCT-SPRYSEC15-Rx	3
8	TRV:NRC4	SPRYSEC15	6.54701	TRV:NRCT-SPRYSEC15-Rx	3
9	TRV:NRC4	SPRYSEC15	3.70174	TRV:NRCT-SPRYSEC15-Rx	3
10	TRV:NRC4	SPRYSEC15	11.6569	TRV:NRCT-SPRYSEC15-Rx	3
11	TRV:NRC4	SPRYSEC15	7.14219	TRV:NRCT-SPRYSEC15-Rx	3
12	TRV:NRC4	SPRYSEC15	5.50181	TRV:NRCT-SPRYSEC15-Rx	3
13	TRV:NRC4	SPRYSEC15	8.8987	TRV:NRCT-SPRYSEC15-Rx	3
14	TRV:NRC4	SPRYSEC15	5.82117	TRV:NRCT-SPRYSEC15-Rx	3
15	TRV:NRC4	SPRYSEC15	3.99208	TRV:NRCT-SPRYSEC15-Rx	3
16	TRV:NRC4	SPRYSEC15	4.60178	TRV:NRCT-SPRYSEC15-Rx	3
17	TRV:NRC4	SPRYSEC15	4.10821	TRV:NRCT-SPRYSEC15-Rx	3
18	TRV:NRC4	SPRYSEC15	6.15506	TRV:NRCT-SPRYSEC15-Rx	3
19	TRV:NRC4	SPRYSEC15	8.31804	TRV:NRCT-SPRYSEC15-Rx	3
20	TRV:NRC4	SPRYSEC15	14.4005	TRV:NRCT-SPRYSEC15-Rx	3
21	TRV:NRC4	SPRYSEC15	4.16628	TRV:NRCT-SPRYSEC15-Rx	3
22	TRV:NRC4	SPRYSEC15	15.3151	TRV:NRCT-SPRYSEC15-Rx	3
23	TRV:NRC4	SPRYSEC15	14.5892	TRV:NRCT-SPRYSEC15-Rx	3
24	TRV:NRC4	SPRYSEC15	6.51797	TRV:NRCT-SPRYSEC15-Rx	3
25	TRV:NRC4	SPRYSEC15	5.77762	TRV:NRCT-SPRYSEC15-Rx	3
26	TRV:NRC4	SPRYSEC15	10.2633	TRV:NRCT-SPRYSEC15-Rx	3
27	TRV:NRC4	SPRYSEC15	5.34213	TRV:NRCT-SPRYSEC15-Rx	3
28	TRV:NRC4	SPRYSEC15	3.55658	TRV:NRCT-SPRYSEC15-Rx	3
1	TRV:NRC2/3	EV-SS15	0.406466	TRV:NRCT-SPRYSEC15-Rx	3
2	TRV:NRC2/3	EV-SS15	0.696799	TRV:NRCT-SPRYSEC15-Rx	3
3	TRV:NRC2/3	EV-SS15	0.642362	TRV:NRCT-SPRYSEC15-Rx	3
4	TRV:NRC2/3	EV-SS15	0.696799	TRV:NRCT-SPRYSEC15-Rx	3
5	TRV:NRC2/3	EV-SS15	0.827449	TRV:NRCT-SPRYSEC15-Rx	3
6	TRV:NRC2/3	EV-SS15	0.406466	TRV:NRCT-SPRYSEC15-Rx	3
7	TRV:NRC2/3	EV-SS15	0.624216	TRV:NRCT-SPRYSEC15-Rx	3
8	TRV:NRC2/3	EV-SS15	0.30485	TRV:NRCT-SPRYSEC15-Rx	3
1	TRV:NRC2/3	SPRYSEC15	0.638732	TRV:NRCT-SPRYSEC15-Rx	3
2	TRV:NRC2/3	SPRYSEC15	0.522599	TRV:NRCT-SPRYSEC15-Rx	3
3	TRV:NRC2/3	SPRYSEC15	0.406466	TRV:NRCT-SPRYSEC15-Rx	3
4	TRV:NRC2/3	SPRYSEC15	0.348399	TRV:NRCT-SPRYSEC15-Rx	3
5	TRV:NRC2/3	SPRYSEC15	0.725832	TRV:NRCT-SPRYSEC15-Rx	3
6	TRV:NRC2/3	SPRYSEC15	0.348399	TRV:NRCT-SPRYSEC15-Rx	3
7	TRV:NRC2/3	SPRYSEC15	0.537116	TRV:NRCT-SPRYSEC15-Rx	3
8	TRV:NRC2/3	SPRYSEC15	0.246783	TRV:NRCT-SPRYSEC15-Rx	3
1	TRV:EV	EV-SS15	0.406466	TRV:NRCT-SPRYSEC15-Rx	3
2	TRV:EV	EV-SS15	0.537116	TRV:NRCT-SPRYSEC15-Rx	3
3	TRV:EV	EV-SS15	0.464533	TRV:NRCT-SPRYSEC15-Rx	3
4	TRV:EV	EV-SS15	0.290333	TRV:NRCT-SPRYSEC15-Rx	3
5	TRV:EV	EV-SS15	0.406466	TRV:NRCT-SPRYSEC15-Rx	3
6	TRV:EV	EV-SS15	0.290333	TRV:NRCT-SPRYSEC15-Rx	3
7	TRV:EV	EV-SS15	0.290333	TRV:NRCT-SPRYSEC15-Rx	3
8	TRV:EV	EV-SS15	0.13065	TRV:NRCT-SPRYSEC15-Rx	3
9	TRV:EV	EV-SS15	0.537116	TRV:NRCT-SPRYSEC15-Rx	3
10	TRV:EV	EV-SS15	0.362916	TRV:NRCT-SPRYSEC15-Rx	3
11	TRV:EV	EV-SS15	0.406466	TRV:NRCT-SPRYSEC15-Rx	3
12	TRV:EV	EV-SS15	0.406466	TRV:NRCT-SPRYSEC15-Rx	3
13	TRV:EV	EV-SS15	0.348399	TRV:NRCT-SPRYSEC15-Rx	3
14	TRV:EV	EV-SS15	0.348399	TRV:NRCT-SPRYSEC15-Rx	3
15	TRV:EV	EV-SS15	0.406466	TRV:NRCT-SPRYSEC15-Rx	3
16	TRV:EV	EV-SS15	0.246783	TRV:NRCT-SPRYSEC15-Rx	3
17	TRV:EV	EV-SS15	1.10326	TRV:NRCT-SPRYSEC15-Rx	3
18	TRV:EV	EV-SS15	0.537116	TRV:NRCT-SPRYSEC15-Rx	3
19	TRV:EV	EV-SS15	0.362916	TRV:NRCT-SPRYSEC15-Rx	3
20	TRV:EV	EV-SS15	0.754865	TRV:NRCT-SPRYSEC15-Rx	3
1	TRV:EV	SPRYSEC15	0.30485	TRV:NRCT-SPRYSEC15-Rx	3
2	TRV:EV	SPRYSEC15	0.406466	TRV:NRCT-SPRYSEC15-Rx	3
3	TRV:EV	SPRYSEC15	0.290333	TRV:NRCT-SPRYSEC15-Rx	3
4	TRV:EV	SPRYSEC15	0.116133	TRV:NRCT-SPRYSEC15-Rx	3
5	TRV:EV	SPRYSEC15	0.493566	TRV:NRCT-SPRYSEC15-Rx	3
6	TRV:EV	SPRYSEC15	0.290333	TRV:NRCT-SPRYSEC15-Rx	3
7	TRV:EV	SPRYSEC15	0.406466	TRV:NRCT-SPRYSEC15-Rx	3
8	TRV:EV	SPRYSEC15	0.290333	TRV:NRCT-SPRYSEC15-Rx	3
9	TRV:EV	SPRYSEC15	0.348399	TRV:NRCT-SPRYSEC15-Rx	3
10	TRV:EV	SPRYSEC15	0.493566	TRV:NRCT-SPRYSEC15-Rx	3
11	TRV:EV	SPRYSEC15	0.145166	TRV:NRCT-SPRYSEC15-Rx	3
12	TRV:EV	SPRYSEC15	0.203233	TRV:NRCT-SPRYSEC15-Rx	3
13	TRV:EV	SPRYSEC15	0.290333	TRV:NRCT-SPRYSEC15-Rx	3
14	TRV:EV	SPRYSEC15	0.13065	TRV:NRCT-SPRYSEC15-Rx	3
15	TRV:EV	SPRYSEC15	0.566149	TRV:NRCT-SPRYSEC15-Rx	3
16	TRV:EV	SPRYSEC15	0.566149	TRV:NRCT-SPRYSEC15-Rx	3
17	TRV:EV	SPRYSEC15	0.188716	TRV:NRCT-SPRYSEC15-Rx	3
18	TRV:EV	SPRYSEC15	0.232266	TRV:NRCT-SPRYSEC15-Rx	3
19	TRV:EV	SPRYSEC15	0.493566	TRV:NRCT-SPRYSEC15-Rx	3
20	TRV:EV	SPRYSEC15	0.203233	TRV:NRCT-SPRYSEC15-Rx	3
21	TRV:EV	SPRYSEC15	0.13065	TRV:NRCT-SPRYSEC15-Rx	3
22	TRV:EV	SPRYSEC15	0.30485	TRV:NRCT-SPRYSEC15-Rx	3
