# Supplementary material for: Plant pathogens convergently evolved to counteract redundant nodes of an NLR immune receptor network
Source: PLoS Biol. 2021 Aug 23;19(8):e3001136. doi: 10.1371/journal.pbio.3001136 (PMC8412950; doi:10.1371/journal.pbio.3001136)
Supplement: S9 Data — (XLSX) [file pbio.3001136.s040.xlsx]

## Sheet: S9_data
Linear mixed-effects model fit by REML
Data: AVRcap1b_PVX_stats									Data: SS15_PVX_stats
Random effects:									Random effects:
Formula: ~1 | Replicate									Formula: ~1 | Replicate
(Intercept) Residual									(Intercept) Residual
StdDev: 0.5395052 2.474588									StdDev: 4.505954 3.303283
Fixed effects: Measured area (mm2) ~ Treatment									Fixed effects: Measured area (mm2) ~ Treatment
Correlation:									Correlation:
(Intr) T2TRV:E T2TRV:NRC2/3-R-A T2TRV:NRC2/3-R-E T2TRV:NRC4-R-A T2TRV:NRC4-R-E									(Intr) T2TRV:E T2TRV:NRC2/3-E T2TRV:NRC2/3-S T2TRV:NRC4-E T2TRV:NRC4-S
Treatment2TRV:EV-Rx-EV -0.460									Treatment2TRV:EV-SPRYSEC15-Rx -0.120
Treatment2TRV:NRC2/3-Rx-AVRcap1b -0.435 0.455									Treatment2TRV:NRC2/3-EV-Rx -0.112 0.466
Treatment2TRV:NRC2/3-Rx-EV -0.443 0.464 0.444									Treatment2TRV:NRC2/3-SPRYSEC15-Rx -0.112 0.466 0.441
Treatment2TRV:NRC4-Rx-AVRcap1b -0.482 0.507 0.479 0.487									Treatment2TRV:NRC4-EV-Rx -0.120 0.500 0.466 0.466
Treatment2TRV:NRC4-Rx-EV -0.459 0.482 0.456 0.465 0.505									Treatment2TRV:NRC4-SPRYSEC15-Rx -0.124 0.517 0.484 0.484 0.517
Treatment2TRV:NRCTriple-Rx-AVRcap1b -0.491 0.516 0.486 0.496 0.541 0.514									Treatment2TRV:NRCT-EV-Rx -0.120 0.500 0.466 0.466 0.500 0.517
Treatment2TRV:NRCTriple-Rx-EV -0.470 0.494 0.469 0.476 0.519 0.493									Treatment2TRV:NRCT-SPRYSEC15-Rx -0.160 0.501 0.467 0.467 0.501 0.518
T2TRV:NRCT-R-A									T2TRV:NRCT-E
Treatment2TRV:EV-Rx-EV									Treatment2TRV:EV-SPRYSEC15-Rx
Treatment2TRV:NRC2/3-Rx-AVRcap1b									Treatment2TRV:NRC2/3-EV-Rx
Treatment2TRV:NRC2/3-Rx-EV									Treatment2TRV:NRC2/3-SPRYSEC15-Rx
Treatment2TRV:NRC4-Rx-AVRcap1b									Treatment2TRV:NRC4-EV-Rx
Treatment2TRV:NRC4-Rx-EV									Treatment2TRV:NRC4-SPRYSEC15-Rx
Treatment2TRV:NRCTriple-Rx-AVRcap1b									Treatment2TRV:NRCT-EV-Rx
Treatment2TRV:NRCTriple-Rx-EV 0.527									Treatment2TRV:NRCT-SPRYSEC15-Rx 0.501
Standardized Within-Group Residuals:									Standardized Within-Group Residuals:
Min Q1 Med Q3 Max									Min Q1 Med Q3 Max
-4.0244933 -0.1781689 -0.0888313 0.2225364 4.5595955									-2.97604996 -0.63732444 -0.03667813 0.17628493 3.61034928
Number of Observations: 634									Number of Observations: 575
Number of Groups: 3									Number of Groups: 3
contrast estimate SE df t.ratio p.value									contrast estimate SE df t.ratio p.value
(TRV:EV-Rx-AVRcap1b) - (TRV:EV-Rx-EV) 0.05197 0.395 624 0.131 1.0000									(TRV:EV-EV-Rx) - (TRV:EV-SPRYSEC15-Rx) 0.00805 0.636 565 0.013 1.0000
(TRV:EV-Rx-AVRcap1b) - (TRV:NRC2/3-Rx-AVRcap1b) -0.02545 0.419 624 -0.061 1.0000									(TRV:EV-EV-Rx) - (TRV:NRC2/3-EV-Rx) -0.20067 0.682 565 -0.294 1.0000
(TRV:EV-Rx-AVRcap1b) - (TRV:NRC2/3-Rx-EV) -0.02650 0.411 624 -0.064 1.0000									(TRV:EV-EV-Rx) - (TRV:NRC2/3-SPRYSEC15-Rx) -0.32956 0.682 565 -0.483 0.9997
(TRV:EV-Rx-AVRcap1b) - (TRV:NRC4-Rx-AVRcap1b) -2.35279 0.377 624 -6.239 <.0001									(TRV:EV-EV-Rx) - (TRV:NRC4-EV-Rx) -0.01256 0.636 565 -0.020 1.0000
(TRV:EV-Rx-AVRcap1b) - (TRV:NRC4-Rx-EV) 0.00334 0.397 624 0.008 1.0000									(TRV:EV-EV-Rx) - (TRV:NRC4-SPRYSEC15-Rx) -7.60372 0.615 565 -12.360 <.0001
(TRV:EV-Rx-AVRcap1b) - (TRV:NRCTriple-Rx-AVRcap1b) -11.05072 0.371 624 -29.806 <.0001									(TRV:EV-EV-Rx) - (TRV:NRCT-EV-Rx) -6.00914 0.636 565 -9.453 <.0001
(TRV:EV-Rx-AVRcap1b) - (TRV:NRCTriple-Rx-EV) -7.51795 0.387 624 -19.436 <.0001									(TRV:EV-EV-Rx) - (TRV:NRCT-SPRYSEC15-Rx) -10.89721 0.635 565 -17.170 <.0001
(TRV:EV-Rx-EV) - (TRV:NRC2/3-Rx-AVRcap1b) -0.07742 0.426 624 -0.182 1.0000									(TRV:EV-SPRYSEC15-Rx) - (TRV:NRC2/3-EV-Rx) -0.20872 0.682 565 -0.306 1.0000
(TRV:EV-Rx-EV) - (TRV:NRC2/3-Rx-EV) -0.07846 0.418 624 -0.188 1.0000									(TRV:EV-SPRYSEC15-Rx) - (TRV:NRC2/3-SPRYSEC15-Rx) -0.33760 0.682 565 -0.495 0.9997
(TRV:EV-Rx-EV) - (TRV:NRC4-Rx-AVRcap1b) -2.40476 0.384 624 -6.265 <.0001									(TRV:EV-SPRYSEC15-Rx) - (TRV:NRC4-EV-Rx) -0.02060 0.636 565 -0.032 1.0000
(TRV:EV-Rx-EV) - (TRV:NRC4-Rx-EV) -0.04863 0.403 624 -0.121 1.0000									(TRV:EV-SPRYSEC15-Rx) - (TRV:NRC4-SPRYSEC15-Rx) -7.61177 0.615 565 -12.374 <.0001
(TRV:EV-Rx-EV) - (TRV:NRCTriple-Rx-AVRcap1b) -11.10269 0.377 624 -29.416 <.0001									(TRV:EV-SPRYSEC15-Rx) - (TRV:NRCT-EV-Rx) -6.01719 0.636 565 -9.465 <.0001
(TRV:EV-Rx-EV) - (TRV:NRCTriple-Rx-EV) -7.56992 0.393 624 -19.239 <.0001									(TRV:EV-SPRYSEC15-Rx) - (TRV:NRCT-SPRYSEC15-Rx) -10.90526 0.635 565 -17.183 <.0001
(TRV:NRC2/3-Rx-AVRcap1b) - (TRV:NRC2/3-Rx-EV) -0.00104 0.438 624 -0.002 1.0000									(TRV:NRC2/3-EV-Rx) - (TRV:NRC2/3-SPRYSEC15-Rx) -0.12889 0.721 565 -0.179 1.0000
(TRV:NRC2/3-Rx-AVRcap1b) - (TRV:NRC4-Rx-AVRcap1b) -2.32734 0.408 624 -5.703 <.0001									(TRV:NRC2/3-EV-Rx) - (TRV:NRC4-EV-Rx) 0.18811 0.682 565 0.276 1.0000
(TRV:NRC2/3-Rx-AVRcap1b) - (TRV:NRC4-Rx-EV) 0.02879 0.426 624 0.068 1.0000									(TRV:NRC2/3-EV-Rx) - (TRV:NRC4-SPRYSEC15-Rx) -7.40305 0.661 565 -11.200 <.0001
(TRV:NRC2/3-Rx-AVRcap1b) - (TRV:NRCTriple-Rx-AVRcap1b) -11.02527 0.403 624 -27.391 <.0001									(TRV:NRC2/3-EV-Rx) - (TRV:NRCT-EV-Rx) -5.80847 0.682 565 -8.521 <.0001
(TRV:NRC2/3-Rx-AVRcap1b) - (TRV:NRCTriple-Rx-EV) -7.49250 0.416 624 -17.995 <.0001									(TRV:NRC2/3-EV-Rx) - (TRV:NRCT-SPRYSEC15-Rx) -10.69654 0.681 565 -15.714 <.0001
(TRV:NRC2/3-Rx-EV) - (TRV:NRC4-Rx-AVRcap1b) -2.32629 0.400 624 -5.811 <.0001									(TRV:NRC2/3-SPRYSEC15-Rx) - (TRV:NRC4-EV-Rx) 0.31700 0.682 565 0.465 0.9998
(TRV:NRC2/3-Rx-EV) - (TRV:NRC4-Rx-EV) 0.02984 0.418 624 0.071 1.0000									(TRV:NRC2/3-SPRYSEC15-Rx) - (TRV:NRC4-SPRYSEC15-Rx) -7.27416 0.661 565 -11.005 <.0001
(TRV:NRC2/3-Rx-EV) - (TRV:NRCTriple-Rx-AVRcap1b) -11.02422 0.394 624 -27.959 <.0001									(TRV:NRC2/3-SPRYSEC15-Rx) - (TRV:NRCT-EV-Rx) -5.67958 0.682 565 -8.332 <.0001
(TRV:NRC2/3-Rx-EV) - (TRV:NRCTriple-Rx-EV) -7.49145 0.409 624 -18.316 <.0001									(TRV:NRC2/3-SPRYSEC15-Rx) - (TRV:NRCT-SPRYSEC15-Rx) -10.56766 0.681 565 -15.525 <.0001
(TRV:NRC4-Rx-AVRcap1b) - (TRV:NRC4-Rx-EV) 2.35613 0.385 624 6.115 <.0001									(TRV:NRC4-EV-Rx) - (TRV:NRC4-SPRYSEC15-Rx) -7.59116 0.615 565 -12.340 <.0001
(TRV:NRC4-Rx-AVRcap1b) - (TRV:NRCTriple-Rx-AVRcap1b) -8.69793 0.358 624 -24.263 <.0001									(TRV:NRC4-EV-Rx) - (TRV:NRCT-EV-Rx) -5.99658 0.636 565 -9.433 <.0001
(TRV:NRC4-Rx-AVRcap1b) - (TRV:NRCTriple-Rx-EV) -5.16516 0.375 624 -13.785 <.0001									(TRV:NRC4-EV-Rx) - (TRV:NRCT-SPRYSEC15-Rx) -10.88466 0.635 565 -17.150 <.0001
(TRV:NRC4-Rx-EV) - (TRV:NRCTriple-Rx-AVRcap1b) -11.05406 0.379 624 -29.173 <.0001									(TRV:NRC4-SPRYSEC15-Rx) - (TRV:NRCT-EV-Rx) 1.59458 0.615 565 2.592 0.1609
(TRV:NRC4-Rx-EV) - (TRV:NRCTriple-Rx-EV) -7.52129 0.395 624 -19.053 <.0001									(TRV:NRC4-SPRYSEC15-Rx) - (TRV:NRCT-SPRYSEC15-Rx) -3.29349 0.614 565 -5.363 <.0001
(TRV:NRCTriple-Rx-AVRcap1b) - (TRV:NRCTriple-Rx-EV) 3.53277 0.369 624 9.583 <.0001									(TRV:NRCT-EV-Rx) - (TRV:NRCT-SPRYSEC15-Rx) -4.88807 0.635 565 -7.702 <.0001
Degrees-of-freedom method: containment									Degrees-of-freedom method: containment
P value adjustment: tukey method for comparing a family of 8 estimates									P value adjustment: tukey method for comparing a family of 8 estimates
