# Supplementary material for: Plant pathogens convergently evolved to counteract redundant nodes of an NLR immune receptor network
Source: PLoS Biol. 2021 Aug 23;19(8):e3001136. doi: 10.1371/journal.pbio.3001136 (PMC8412950; doi:10.1371/journal.pbio.3001136)
Supplement: S10 Data — (XLSX) [file pbio.3001136.s041.xlsx]

## Sheet: S10_data
RNAi_Treatment	Treatment	HR_Score	Date	Replicate
RNAi GUS	NRC3DV 0.1	2		2	17082020
RNAi GUS	NRC3DV 0.25	4		2	17082020
RNAi GUS	NRC3DV 0.5	7		2	17082020
RNAi T1	NRC3DV 0.1	4		2	17082020
RNAi T1	NRC3DV 0.25	7		2	17082020
RNAi T1	NRC3DV 0.5	7		2	17082020
RNAi GUS	NRC3DV 0.1	2		2	17082020
RNAi GUS	NRC3DV 0.25	6		2	17082020
RNAi GUS	NRC3DV 0.5	7		2	17082020
RNAi T1	NRC3DV 0.1	2		2	17082020
RNAi T1	NRC3DV 0.25	5		2	17082020
RNAi T1	NRC3DV 0.5	7		2	17082020
RNAi GUS	NRC3DV 0.1	2		2	17082020
RNAi GUS	NRC3DV 0.25	5		2	17082020
RNAi GUS	NRC3DV 0.5	7		2	17082020
RNAi T1	NRC3DV 0.1	5		2	17082020
RNAi T1	NRC3DV 0.25	7		2	17082020
RNAi T1	NRC3DV 0.5	7		2	17082020
RNAi GUS	NRC3DV 0.1	2		2	17082020
RNAi GUS	NRC3DV 0.25	3		2	17082020
RNAi GUS	NRC3DV 0.5	7		2	17082020
RNAi T1	NRC3DV 0.1	2		2	17082020
RNAi T1	NRC3DV 0.25	5		2	17082020
RNAi T1	NRC3DV 0.5	7		2	17082020
RNAi GUS	NRC3DV 0.1	3		2	17082020
RNAi GUS	NRC3DV 0.25	7		2	17082020
RNAi GUS	NRC3DV 0.5	7		2	17082020
RNAi T1	NRC3DV 0.1	4		2	17082020
RNAi T1	NRC3DV 0.25	7		2	17082020
RNAi T1	NRC3DV 0.5	7		2	17082020
RNAi GUS	NRC3DV 0.1	2		2	17082020
RNAi GUS	NRC3DV 0.25	4		2	17082020
RNAi GUS	NRC3DV 0.5	6		2	17082020
RNAi T1	NRC3DV 0.1	3		2	17082020
RNAi T1	NRC3DV 0.25	6		2	17082020
RNAi T1	NRC3DV 0.5	7		2	17082020
RNAi GUS	NRC3DV 0.1	2		2	17082020
RNAi GUS	NRC3DV 0.25	6		2	17082020
RNAi GUS	NRC3DV 0.5	7		2	17082020
RNAi T1	NRC3DV 0.1	6		2	17082020
RNAi T1	NRC3DV 0.25	7		2	17082020
RNAi T1	NRC3DV 0.5	7		2	17082020
RNAi GUS	NRC3DV 0.1	3		2	17082020
RNAi GUS	NRC3DV 0.25	6		2	17082020
RNAi GUS	NRC3DV 0.5	7		2	17082020
RNAi T1	NRC3DV 0.1	3		2	17082020
RNAi T1	NRC3DV 0.25	7		2	17082020
RNAi T1	NRC3DV 0.5	7		2	17082020
RNAi GUS	NRC3DV 0.1	2		2	17082020
RNAi GUS	NRC3DV 0.25	6		2	17082020
RNAi GUS	NRC3DV 0.5	7		2	17082020
RNAi T1	NRC3DV 0.1	2		2	17082020
RNAi T1	NRC3DV 0.25	6		2	17082020
RNAi T1	NRC3DV 0.5	7		2	17082020
RNAi GUS	NRC3DV 0.1	1		2	17082020
RNAi GUS	NRC3DV 0.25	5		2	17082020
RNAi GUS	NRC3DV 0.5	6		2	17082020
RNAi T1	NRC3DV 0.1	3		2	17082020
RNAi T1	NRC3DV 0.25	5		2	17082020
RNAi T1	NRC3DV 0.5	7		2	17082020
RNAi GUS	NRC4DV 0.1	2		2	17082020
RNAi GUS	NRC4DV 0.25	3		2	17082020
RNAi GUS	NRC4DV 0.5	5		2	17082020
RNAi T1	NRC4DV 0.1	2		2	17082020
RNAi T1	NRC4DV 0.25	3		2	17082020
RNAi T1	NRC4DV 0.5	5		2	17082020
RNAi GUS	NRC4DV 0.1	2		2	17082020
RNAi GUS	NRC4DV 0.25	4		2	17082020
RNAi GUS	NRC4DV 0.5	5		2	17082020
RNAi T1	NRC4DV 0.1	3		2	17082020
RNAi T1	NRC4DV 0.25	4		2	17082020
RNAi T1	NRC4DV 0.5	6		2	17082020
RNAi GUS	NRC4DV 0.1	2		2	17082020
RNAi GUS	NRC4DV 0.25	5		2	17082020
RNAi GUS	NRC4DV 0.5	5		2	17082020
RNAi T1	NRC4DV 0.1	2		2	17082020
RNAi T1	NRC4DV 0.25	6		2	17082020
RNAi T1	NRC4DV 0.5	7		2	17082020
RNAi GUS	NRC4DV 0.1	3		2	17082020
RNAi GUS	NRC4DV 0.25	6		2	17082020
RNAi GUS	NRC4DV 0.5	7		2	17082020
RNAi T1	NRC4DV 0.1	3		2	17082020
RNAi T1	NRC4DV 0.25	6		2	17082020
RNAi T1	NRC4DV 0.5	7		2	17082020
RNAi GUS	NRC4DV 0.1	3		2	17082020
RNAi GUS	NRC4DV 0.25	7		2	17082020
RNAi GUS	NRC4DV 0.5	7		2	17082020
RNAi T1	NRC4DV 0.1	4		2	17082020
RNAi T1	NRC4DV 0.25	5		2	17082020
RNAi T1	NRC4DV 0.5	7		2	17082020
RNAi GUS	NRC4DV 0.1	6		2	17082020
RNAi GUS	NRC4DV 0.25	7		2	17082020
RNAi GUS	NRC4DV 0.5	7		2	17082020
RNAi T1	NRC4DV 0.1	6		2	17082020
RNAi T1	NRC4DV 0.25	7		2	17082020
RNAi T1	NRC4DV 0.5	7		2	17082020
RNAi GUS	NRC4DV 0.1	3		2	17082020
RNAi GUS	NRC4DV 0.25	4		2	17082020
RNAi GUS	NRC4DV 0.5	7		2	17082020
RNAi T1	NRC4DV 0.1	3		2	17082020
RNAi T1	NRC4DV 0.25	4		2	17082020
RNAi T1	NRC4DV 0.5	7		2	17082020
RNAi GUS	NRC4DV 0.1	3		2	17082020
RNAi GUS	NRC4DV 0.25	6		2	17082020
RNAi GUS	NRC4DV 0.5	7		2	17082020
RNAi T1	NRC4DV 0.1	2		2	17082020
RNAi T1	NRC4DV 0.25	5		2	17082020
RNAi T1	NRC4DV 0.5	6		2	17082020
RNAi GUS	NRC4DV 0.1	2		2	17082020
RNAi GUS	NRC4DV 0.25	5		2	17082020
RNAi GUS	NRC4DV 0.5	6		2	17082020
RNAi T1	NRC4DV 0.1	3		2	17082020
RNAi T1	NRC4DV 0.25	5		2	17082020
RNAi T1	NRC4DV 0.5	6		2	17082020
RNAi GUS	NRC4DV 0.1	4		2	17082020
RNAi GUS	NRC4DV 0.25	7		2	17082020
RNAi GUS	NRC4DV 0.5	7		2	17082020
RNAi T1	NRC4DV 0.1	4		2	17082020
RNAi T1	NRC4DV 0.25	7		2	17082020
RNAi T1	NRC4DV 0.5	7		2	17082020
RNAi GUS	NRC3DV 0.1	2		1	23082020
RNAi GUS	NRC3DV 0.25	3		1	23082020
RNAi GUS	NRC3DV 0.5	6		1	23082020
RNAi T1	NRC3DV 0.1	2		1	23082020
RNAi T1	NRC3DV 0.25	5		1	23082020
RNAi T1	NRC3DV 0.5	7		1	23082020
RNAi GUS	NRC3DV 0.1	2		1	23082020
RNAi GUS	NRC3DV 0.25	3		1	23082020
RNAi GUS	NRC3DV 0.5	4		1	23082020
RNAi T1	NRC3DV 0.1	2		1	23082020
RNAi T1	NRC3DV 0.25	4		1	23082020
RNAi T1	NRC3DV 0.5	4		1	23082020
RNAi GUS	NRC3DV 0.1	2		1	23082020
RNAi GUS	NRC3DV 0.25	3		1	23082020
RNAi GUS	NRC3DV 0.5	4		1	23082020
RNAi T1	NRC3DV 0.1	2		1	23082020
RNAi T1	NRC3DV 0.25	4		1	23082020
RNAi T1	NRC3DV 0.5	5		1	23082020
RNAi GUS	NRC3DV 0.1	2		1	23082020
RNAi GUS	NRC3DV 0.25	2		1	23082020
RNAi GUS	NRC3DV 0.5	3		1	23082020
RNAi T1	NRC3DV 0.1	2		1	23082020
RNAi T1	NRC3DV 0.25	3		1	23082020
RNAi T1	NRC3DV 0.5	4		1	23082020
RNAi GUS	NRC3DV 0.1	2		1	23082020
RNAi GUS	NRC3DV 0.25	2		1	23082020
RNAi GUS	NRC3DV 0.5	5		1	23082020
RNAi T1	NRC3DV 0.1	2		1	23082020
RNAi T1	NRC3DV 0.25	4		1	23082020
RNAi T1	NRC3DV 0.5	6		1	23082020
RNAi GUS	NRC3DV 0.1	2		1	23082020
RNAi GUS	NRC3DV 0.25	3		1	23082020
RNAi GUS	NRC3DV 0.5	6		1	23082020
RNAi T1	NRC3DV 0.1	2		1	23082020
RNAi T1	NRC3DV 0.25	5		1	23082020
RNAi T1	NRC3DV 0.5	7		1	23082020
RNAi GUS	NRC4DV 0.1	3		1	23082020
RNAi GUS	NRC4DV 0.25	5		1	23082020
RNAi GUS	NRC4DV 0.5	5		1	23082020
RNAi T1	NRC4DV 0.1	3		1	23082020
RNAi T1	NRC4DV 0.25	5		1	23082020
RNAi T1	NRC4DV 0.5	5		1	23082020
RNAi GUS	NRC4DV 0.1	3		1	23082020
RNAi GUS	NRC4DV 0.25	6		1	23082020
RNAi GUS	NRC4DV 0.5	6		1	23082020
RNAi T1	NRC4DV 0.1	2		1	23082020
RNAi T1	NRC4DV 0.25	4		1	23082020
RNAi T1	NRC4DV 0.5	5		1	23082020
RNAi GUS	NRC4DV 0.1	3		1	23082020
RNAi GUS	NRC4DV 0.25	5		1	23082020
RNAi GUS	NRC4DV 0.5	5		1	23082020
RNAi T1	NRC4DV 0.1	3		1	23082020
RNAi T1	NRC4DV 0.25	5		1	23082020
RNAi T1	NRC4DV 0.5	5		1	23082020
RNAi GUS	NRC4DV 0.1	4		1	23082020
RNAi GUS	NRC4DV 0.25	5		1	23082020
RNAi GUS	NRC4DV 0.5	6		1	23082020
RNAi T1	NRC4DV 0.1	4		1	23082020
RNAi T1	NRC4DV 0.25	5		1	23082020
RNAi T1	NRC4DV 0.5	6		1	23082020
RNAi GUS	NRC4DV 0.1	2		1	23082020
RNAi GUS	NRC4DV 0.25	3		1	23082020
RNAi GUS	NRC4DV 0.5	3		1	23082020
RNAi T1	NRC4DV 0.1	2		1	23082020
RNAi T1	NRC4DV 0.25	3		1	23082020
RNAi T1	NRC4DV 0.5	3		1	23082020
RNAi GUS	NRC4DV 0.1	3		1	23082020
RNAi GUS	NRC4DV 0.25	4		1	23082020
RNAi GUS	NRC4DV 0.5	4		1	23082020
RNAi T1	NRC4DV 0.1	2		1	23082020
RNAi T1	NRC4DV 0.25	4		1	23082020
RNAi T1	NRC4DV 0.5	5		1	23082020
RNAi GUS	NRC4DV 0.1	2		1	23082020
RNAi GUS	NRC4DV 0.25	3		1	23082020
RNAi GUS	NRC4DV 0.5	4		1	23082020
RNAi T1	NRC4DV 0.1	2		1	23082020
RNAi T1	NRC4DV 0.25	3		1	23082020
RNAi T1	NRC4DV 0.5	5		1	23082020
RNAi GUS	NRC4DV 0.1	2		1	23082020
RNAi GUS	NRC4DV 0.25	4		1	23082020
RNAi GUS	NRC4DV 0.5	4		1	23082020
RNAi T1	NRC4DV 0.1	2		1	23082020
RNAi T1	NRC4DV 0.25	3		1	23082020
RNAi T1	NRC4DV 0.5	4		1	23082020
RNAi GUS	NRC3DV 0.1	1		3	19102020
RNAi GUS	NRC3DV 0.25	4		3	19102020
RNAi GUS	NRC3DV 0.5	4		3	19102020
RNAi T1	NRC3DV 0.1	3		3	19102020
RNAi T1	NRC3DV 0.25	7		3	19102020
RNAi T1	NRC3DV 0.5	7		3	19102020
RNAi GUS	NRC3DV 0.1	1		3	19102020
RNAi GUS	NRC3DV 0.25	6		3	19102020
RNAi GUS	NRC3DV 0.5	6		3	19102020
RNAi T1	NRC3DV 0.1	3		3	19102020
RNAi T1	NRC3DV 0.25	6		3	19102020
RNAi T1	NRC3DV 0.5	6		3	19102020
RNAi GUS	NRC3DV 0.1	1		3	19102020
RNAi GUS	NRC3DV 0.25	2		3	19102020
RNAi GUS	NRC3DV 0.5	3		3	19102020
RNAi T1	NRC3DV 0.1	2		3	19102020
RNAi T1	NRC3DV 0.25	2		3	19102020
RNAi T1	NRC3DV 0.5	7		3	19102020
RNAi GUS	NRC3DV 0.1	1		3	19102020
RNAi GUS	NRC3DV 0.25	2		3	19102020
RNAi GUS	NRC3DV 0.5	5		3	19102020
RNAi T1	NRC3DV 0.1	1		3	19102020
RNAi T1	NRC3DV 0.25	4		3	19102020
RNAi T1	NRC3DV 0.5	6		3	19102020
RNAi GUS	NRC3DV 0.1	2		3	19102020
RNAi GUS	NRC3DV 0.25	5		3	19102020
RNAi GUS	NRC3DV 0.5	7		3	19102020
RNAi T1	NRC3DV 0.1	4		3	19102020
RNAi T1	NRC3DV 0.25	7		3	19102020
RNAi T1	NRC3DV 0.5	7		3	19102020
RNAi GUS	NRC4DV 0.1	2		3	19102020
RNAi GUS	NRC4DV 0.25	3		3	19102020
RNAi GUS	NRC4DV 0.5	5		3	19102020
RNAi T1	NRC4DV 0.1	2		3	19102020
RNAi T1	NRC4DV 0.25	3		3	19102020
RNAi T1	NRC4DV 0.5	5		3	19102020
RNAi GUS	NRC4DV 0.1	2		3	19102020
RNAi GUS	NRC4DV 0.25	3		3	19102020
RNAi GUS	NRC4DV 0.5	4		3	19102020
RNAi T1	NRC4DV 0.1	2		3	19102020
RNAi T1	NRC4DV 0.25	3		3	19102020
RNAi T1	NRC4DV 0.5	4		3	19102020
RNAi GUS	NRC4DV 0.1	2		3	19102020
RNAi GUS	NRC4DV 0.25	4		3	19102020
RNAi GUS	NRC4DV 0.5	5		3	19102020
RNAi T1	NRC4DV 0.1	2		3	19102020
RNAi T1	NRC4DV 0.25	4		3	19102020
RNAi T1	NRC4DV 0.5	5		3	19102020
RNAi GUS	NRC4DV 0.1	2		3	19102020
RNAi GUS	NRC4DV 0.25	4		3	19102020
RNAi GUS	NRC4DV 0.5	5		3	19102020
RNAi T1	NRC4DV 0.1	2		3	19102020
RNAi T1	NRC4DV 0.25	4		3	19102020
RNAi T1	NRC4DV 0.5	5		3	19102020
RNAi GUS	NRC2HR 0.1	1		1	19102020
RNAi GUS	NRC2HR 0.25	2		1	19102020
RNAi GUS	NRC2HR 0.5	2		1	19102020
RNAi T1	NRC2HR 0.1	3		1	19102020
RNAi T1	NRC2HR 0.25	4		1	19102020
RNAi T1	NRC2HR 0.5	4		1	19102020
RNAi GUS	NRC2HR 0.1	1		1	19102020
RNAi GUS	NRC2HR 0.25	2		1	19102020
RNAi GUS	NRC2HR 0.5	3		1	19102020
RNAi T1	NRC2HR 0.1	2		1	19102020
RNAi T1	NRC2HR 0.25	3		1	19102020
RNAi T1	NRC2HR 0.5	3		1	19102020
RNAi GUS	NRC2HR 0.1	1		1	19102020
RNAi GUS	NRC2HR 0.25	2		1	19102020
RNAi GUS	NRC2HR 0.5	1		1	19102020
RNAi T1	NRC2HR 0.1	2		1	19102020
RNAi T1	NRC2HR 0.25	3		1	19102020
RNAi T1	NRC2HR 0.5	4		1	19102020
RNAi GUS	NRC2HR 0.1	2		1	19102020
RNAi GUS	NRC2HR 0.25	2		1	19102020
RNAi GUS	NRC2HR 0.5	2		1	19102020
RNAi T1	NRC2HR 0.1	2		1	19102020
RNAi T1	NRC2HR 0.25	3		1	19102020
RNAi T1	NRC2HR 0.5	4		1	19102020
RNAi GUS	NRC2HR 0.1	1		1	19102020
RNAi GUS	NRC2HR 0.25	2		1	19102020
RNAi GUS	NRC2HR 0.5	2		1	19102020
RNAi T1	NRC2HR 0.1	3		1	19102020
RNAi T1	NRC2HR 0.25	5		1	19102020
RNAi T1	NRC2HR 0.5	4		1	19102020
RNAi GUS	NRC2HR 0.1	2		2	2112020
RNAi GUS	NRC2HR 0.25	2		2	2112020
RNAi GUS	NRC2HR 0.5	4		2	2112020
RNAi T1	NRC2HR 0.1	3		2	2112020
RNAi T1	NRC2HR 0.25	4		2	2112020
RNAi T1	NRC2HR 0.5	4		2	2112020
RNAi GUS	NRC2HR 0.1	2		2	2112020
RNAi GUS	NRC2HR 0.25	3		2	2112020
RNAi GUS	NRC2HR 0.5	3		2	2112020
RNAi T1	NRC2HR 0.1	2		2	2112020
RNAi T1	NRC2HR 0.25	4		2	2112020
RNAi T1	NRC2HR 0.5	3		2	2112020
RNAi GUS	NRC2HR 0.1	2		2	2112020
RNAi GUS	NRC2HR 0.25	3		2	2112020
RNAi GUS	NRC2HR 0.5	5		2	2112020
RNAi T1	NRC2HR 0.1	2		2	2112020
RNAi T1	NRC2HR 0.25	4		2	2112020
RNAi T1	NRC2HR 0.5	5		2	2112020
RNAi GUS	NRC2HR 0.1	2		2	2112020
RNAi GUS	NRC2HR 0.25	2		2	2112020
RNAi GUS	NRC2HR 0.5	3		2	2112020
RNAi T1	NRC2HR 0.1	3		2	2112020
RNAi T1	NRC2HR 0.25	4		2	2112020
RNAi T1	NRC2HR 0.5	5		2	2112020
RNAi GUS	NRC2HR 0.1	1		2	2112020
RNAi GUS	NRC2HR 0.25	3		2	2112020
RNAi GUS	NRC2HR 0.5	3		2	2112020
RNAi T1	NRC2HR 0.1	2		2	2112020
RNAi T1	NRC2HR 0.25	3		2	2112020
RNAi T1	NRC2HR 0.5	4		2	2112020
RNAi GUS	NRC2HR 0.1	3		2	2112020
RNAi GUS	NRC2HR 0.25	4		2	2112020
RNAi GUS	NRC2HR 0.5	5		2	2112020
RNAi T1	NRC2HR 0.1	5		2	2112020
RNAi T1	NRC2HR 0.25	5		2	2112020
RNAi T1	NRC2HR 0.5	6		2	2112020
RNAi GUS	NRC2HR 0.1	2		2	2112020
RNAi GUS	NRC2HR 0.25	3		2	2112020
RNAi GUS	NRC2HR 0.5	4		2	2112020
RNAi T1	NRC2HR 0.1	3		2	2112020
RNAi T1	NRC2HR 0.25	3		2	2112020
RNAi T1	NRC2HR 0.5	4		2	2112020
RNAi GUS	NRC2HR 0.1	2		2	2112020
RNAi GUS	NRC2HR 0.25	3		2	2112020
RNAi GUS	NRC2HR 0.5	4		2	2112020
RNAi T1	NRC2HR 0.1	3		2	2112020
RNAi T1	NRC2HR 0.25	5		2	2112020
RNAi T1	NRC2HR 0.5	6		2	2112020
RNAi GUS	NRC2HR 0.1	2		3	11112020
RNAi GUS	NRC2HR 0.25	3		3	11112020
RNAi GUS	NRC2HR 0.5	4		3	11112020
RNAi T1	NRC2HR 0.1	3		3	11112020
RNAi T1	NRC2HR 0.25	4		3	11112020
RNAi T1	NRC2HR 0.5	5		3	11112020
RNAi GUS	NRC2HR 0.1	1		3	11112020
RNAi GUS	NRC2HR 0.25	1		3	11112020
RNAi GUS	NRC2HR 0.5	2		3	11112020
RNAi T1	NRC2HR 0.1	1		3	11112020
RNAi T1	NRC2HR 0.25	2		3	11112020
RNAi T1	NRC2HR 0.5	3		3	11112020
RNAi GUS	NRC2HR 0.1	2		3	11112020
RNAi GUS	NRC2HR 0.25	3		3	11112020
RNAi GUS	NRC2HR 0.5	3		3	11112020
RNAi T1	NRC2HR 0.1	3		3	11112020
RNAi T1	NRC2HR 0.25	4		3	11112020
RNAi T1	NRC2HR 0.5	5		3	11112020
RNAi GUS	NRC2HR 0.1	1		3	11112020
RNAi GUS	NRC2HR 0.25	1		3	11112020
RNAi GUS	NRC2HR 0.5	2		3	11112020
RNAi T1	NRC2HR 0.1	3		3	11112020
RNAi T1	NRC2HR 0.25	4		3	11112020
RNAi T1	NRC2HR 0.5	5		3	11112020
RNAi GUS	NRC2HR 0.1	1		3	11112020
RNAi GUS	NRC2HR 0.25	2		3	11112020
RNAi GUS	NRC2HR 0.5	3		3	11112020
RNAi T1	NRC2HR 0.1	2		3	11112020
RNAi T1	NRC2HR 0.25	3		3	11112020
RNAi T1	NRC2HR 0.5	4		3	11112020
RNAi GUS	NRC2HR 0.1	1		3	11112020
RNAi GUS	NRC2HR 0.25	3		3	11112020
RNAi GUS	NRC2HR 0.5	3		3	11112020
RNAi T1	NRC2HR 0.1	1		3	11112020
RNAi T1	NRC2HR 0.25	3		3	11112020
RNAi T1	NRC2HR 0.5	4		3	11112020
RNAi GUS	NRC2HR 0.1	1		3	11112020
RNAi GUS	NRC2HR 0.25	1		3	11112020
RNAi GUS	NRC2HR 0.5	2		3	11112020
RNAi T1	NRC2HR 0.1	2		3	11112020
RNAi T1	NRC2HR 0.25	3		3	11112020
RNAi T1	NRC2HR 0.5	3		3	11112020
RNAi GUS	ZAR1DV 0.1	1		1	30042021
RNAi GUS	ZAR1DV 0.25	2		1	30042021
RNAi GUS	ZAR1DV 0.5	5		1	30042021
RNAi T1	ZAR1DV 0.1	1		1	30042021
RNAi T1	ZAR1DV 0.25	5		1	30042021
RNAi T1	ZAR1DV 0.5	5		1	30042021
RNAi GUS	ZAR1DV 0.1	1		1	30042021
RNAi GUS	ZAR1DV 0.25	5		1	30042021
RNAi GUS	ZAR1DV 0.5	6		1	30042021
RNAi T1	ZAR1DV 0.1	1		1	30042021
RNAi T1	ZAR1DV 0.25	4		1	30042021
RNAi T1	ZAR1DV 0.5	6		1	30042021
RNAi GUS	ZAR1DV 0.1	1		1	30042021
RNAi GUS	ZAR1DV 0.25	5		1	30042021
RNAi GUS	ZAR1DV 0.5	6		1	30042021
RNAi T1	ZAR1DV 0.1	2		1	30042021
RNAi T1	ZAR1DV 0.25	5		1	30042021
RNAi T1	ZAR1DV 0.5	6		1	30042021
RNAi GUS	ZAR1DV 0.1	3		1	30042021
RNAi GUS	ZAR1DV 0.25	6		1	30042021
RNAi GUS	ZAR1DV 0.5	7		1	30042021
RNAi T1	ZAR1DV 0.1	3		1	30042021
RNAi T1	ZAR1DV 0.25	6		1	30042021
RNAi T1	ZAR1DV 0.5	7		1	30042021
RNAi GUS	ZAR1DV 0.1	1		1	30042021
RNAi GUS	ZAR1DV 0.25	3		1	30042021
RNAi GUS	ZAR1DV 0.5	5		1	30042021
RNAi T1	ZAR1DV 0.1	1		1	30042021
RNAi T1	ZAR1DV 0.25	3		1	30042021
RNAi T1	ZAR1DV 0.5	5		1	30042021
RNAi GUS	ZAR1DV 0.1	2		2	3052021
RNAi GUS	ZAR1DV 0.25	5		2	3052021
RNAi GUS	ZAR1DV 0.5	7		2	3052021
RNAi T1	ZAR1DV 0.1	2		2	3052021
RNAi T1	ZAR1DV 0.25	5		2	3052021
RNAi T1	ZAR1DV 0.5	7		2	3052021
RNAi GUS	ZAR1DV 0.1	2		2	3052021
RNAi GUS	ZAR1DV 0.25	5		2	3052021
RNAi GUS	ZAR1DV 0.5	6		2	3052021
RNAi T1	ZAR1DV 0.1	2		2	3052021
RNAi T1	ZAR1DV 0.25	5		2	3052021
RNAi T1	ZAR1DV 0.5	6		2	3052021
RNAi GUS	ZAR1DV 0.1	2		2	3052021
RNAi GUS	ZAR1DV 0.25	3		2	3052021
RNAi GUS	ZAR1DV 0.5	5		2	3052021
RNAi T1	ZAR1DV 0.1	2		2	3052021
RNAi T1	ZAR1DV 0.25	3		2	3052021
RNAi T1	ZAR1DV 0.5	5		2	3052021
RNAi GUS	ZAR1DV 0.1	2		2	3052021
RNAi GUS	ZAR1DV 0.25	5		2	3052021
RNAi GUS	ZAR1DV 0.5	6		2	3052021
RNAi T1	ZAR1DV 0.1	2		2	3052021
RNAi T1	ZAR1DV 0.25	5		2	3052021
RNAi T1	ZAR1DV 0.5	6		2	3052021
RNAi GUS	ZAR1DV 0.1	2		2	3052021
RNAi GUS	ZAR1DV 0.25	3		2	3052021
RNAi GUS	ZAR1DV 0.5	4		2	3052021
RNAi T1	ZAR1DV 0.1	2		2	3052021
RNAi T1	ZAR1DV 0.25	3		2	3052021
RNAi T1	ZAR1DV 0.5	4		2	3052021
RNAi GUS	ZAR1DV 0.1	2		3	4052021
RNAi GUS	ZAR1DV 0.25	4		3	4052021
RNAi GUS	ZAR1DV 0.5	6		3	4052021
RNAi T1	ZAR1DV 0.1	2		3	4052021
RNAi T1	ZAR1DV 0.25	4		3	4052021
RNAi T1	ZAR1DV 0.5	6		3	4052021
RNAi GUS	ZAR1DV 0.1	1		3	4052021
RNAi GUS	ZAR1DV 0.25	4		3	4052021
RNAi GUS	ZAR1DV 0.5	4		3	4052021
RNAi T1	ZAR1DV 0.1	1		3	4052021
RNAi T1	ZAR1DV 0.25	4		3	4052021
RNAi T1	ZAR1DV 0.5	4		3	4052021
RNAi GUS	ZAR1DV 0.1	2		3	4052021
RNAi GUS	ZAR1DV 0.25	5		3	4052021
RNAi GUS	ZAR1DV 0.5	6		3	4052021
RNAi T1	ZAR1DV 0.1	2		3	4052021
RNAi T1	ZAR1DV 0.25	5		3	4052021
RNAi T1	ZAR1DV 0.5	6		3	4052021
RNAi GUS	ZAR1DV 0.1	3		3	4052021
RNAi GUS	ZAR1DV 0.25	7		3	4052021
RNAi GUS	ZAR1DV 0.5	7		3	4052021
RNAi T1	ZAR1DV 0.1	3		3	4052021
RNAi T1	ZAR1DV 0.25	7		3	4052021
RNAi T1	ZAR1DV 0.5	7		3	4052021
RNAi GUS	ZAR1DV 0.1	2		3	4052021
RNAi GUS	ZAR1DV 0.25	6		3	4052021
RNAi GUS	ZAR1DV 0.5	7		3	4052021
RNAi T1	ZAR1DV 0.1	2		3	4052021
RNAi T1	ZAR1DV 0.25	6		3	4052021
RNAi T1	ZAR1DV 0.5	7		3	4052021
RNAi GUS	ZAR1DV 0.1	1		3	4052021
RNAi GUS	ZAR1DV 0.25	3		3	4052021
RNAi GUS	ZAR1DV 0.5	5		3	4052021
RNAi T1	ZAR1DV 0.1	1		3	4052021
RNAi T1	ZAR1DV 0.25	3		3	4052021
RNAi T1	ZAR1DV 0.5	5		3	4052021
