# Supplementary material for: Plant pathogens convergently evolved to counteract redundant nodes of an NLR immune receptor network
Source: PLoS Biol. 2021 Aug 23;19(8):e3001136. doi: 10.1371/journal.pbio.3001136 (PMC8412950; doi:10.1371/journal.pbio.3001136)
Supplement: S11 Data — (XLSX) [file pbio.3001136.s042.xlsx]

## Sheet: S11_data
Overexpression	Treatment	HR_Score	Date	Replicate
EV	MEK2DD	7	21022020	1
EV	NRC3DV	5	21022020	1
EV	NRC4DV	6	21022020	1
NbTOL9a	MEK2DD	7	21022020	1
NbTOL9a	NRC3DV	3	21022020	1
NbTOL9a	NRC4DV	6	21022020	1
EV	MEK2DD	7	21022020	1
EV	NRC3DV	5	21022020	1
EV	NRC4DV	7	21022020	1
NbTOL9a	MEK2DD	7	21022020	1
NbTOL9a	NRC3DV	3	21022020	1
NbTOL9a	NRC4DV	7	21022020	1
EV	MEK2DD	7	21022020	1
EV	NRC3DV	6	21022020	1
EV	NRC4DV	7	21022020	1
NbTOL9a	MEK2DD	7	21022020	1
NbTOL9a	NRC3DV	3	21022020	1
NbTOL9a	NRC4DV	6	21022020	1
EV	MEK2DD	7	21022020	1
EV	NRC3DV	6	21022020	1
EV	NRC4DV	7	21022020	1
NbTOL9a	MEK2DD	7	21022020	1
NbTOL9a	NRC3DV	1	21022020	1
NbTOL9a	NRC4DV	7	21022020	1
EV	MEK2DD	7	21022020	1
EV	NRC3DV	5	21022020	1
EV	NRC4DV	6	21022020	1
NbTOL9a	MEK2DD	7	21022020	1
NbTOL9a	NRC3DV	2	21022020	1
NbTOL9a	NRC4DV	5	21022020	1
EV	MEK2DD	7	21022020	1
EV	NRC3DV	4	21022020	1
EV	NRC4DV	7	21022020	1
NbTOL9a	MEK2DD	7	21022020	1
NbTOL9a	NRC3DV	2	21022020	1
NbTOL9a	NRC4DV	7	21022020	1
EV	MEK2DD	7	21022020	1
EV	NRC3DV	7	21022020	1
EV	NRC4DV	7	21022020	1
NbTOL9a	MEK2DD	7	21022020	1
NbTOL9a	NRC3DV	2	21022020	1
NbTOL9a	NRC4DV	7	21022020	1
EV	MEK2DD	7	21022020	1
EV	NRC3DV	5	21022020	1
EV	NRC4DV	7	21022020	1
NbTOL9a	MEK2DD	5	21022020	1
NbTOL9a	NRC3DV	1	21022020	1
NbTOL9a	NRC4DV	5	21022020	1
EV	MEK2DD	7	21022020	1
EV	NRC3DV	7	21022020	1
EV	NRC4DV	7	21022020	1
NbTOL9a	MEK2DD	7	21022020	1
NbTOL9a	NRC3DV	5	21022020	1
NbTOL9a	NRC4DV	7	21022020	1
EV	MEK2DD	7	21022020	1
EV	NRC3DV	5	21022020	1
EV	NRC4DV	7	21022020	1
NbTOL9a	MEK2DD	7	21022020	1
NbTOL9a	NRC3DV	1	21022020	1
NbTOL9a	NRC4DV	6	21022020	1
EV	MEK2DD	7	21022020	1
EV	NRC3DV	7	21022020	1
EV	NRC4DV	7	21022020	1
NbTOL9a	MEK2DD	7	21022020	1
NbTOL9a	NRC3DV	5	21022020	1
NbTOL9a	NRC4DV	7	21022020	1
EV	MEK2DD	7	21022020	1
EV	NRC3DV	5	21022020	1
EV	NRC4DV	5	21022020	1
NbTOL9a	MEK2DD	7	21022020	1
NbTOL9a	NRC3DV	1	21022020	1
NbTOL9a	NRC4DV	6	21022020	1
EV	MEK2DD	7	18032020	2
EV	NRC3DV	5	18032020	2
EV	NRC4DV	7	18032020	2
NbTOL9a	MEK2DD	7	18032020	2
NbTOL9a	NRC3DV	2	18032020	2
NbTOL9a	NRC4DV	7	18032020	2
EV	MEK2DD	7	18032020	2
EV	NRC3DV	7	18032020	2
EV	NRC4DV	7	18032020	2
NbTOL9a	MEK2DD	7	18032020	2
NbTOL9a	NRC3DV	5	18032020	2
NbTOL9a	NRC4DV	7	18032020	2
EV	MEK2DD	7	18032020	2
EV	NRC3DV	7	18032020	2
EV	NRC4DV	7	18032020	2
NbTOL9a	MEK2DD	7	18032020	2
NbTOL9a	NRC3DV	5	18032020	2
NbTOL9a	NRC4DV	7	18032020	2
EV	MEK2DD	7	18032020	2
EV	NRC3DV	7	18032020	2
EV	NRC4DV	7	18032020	2
NbTOL9a	MEK2DD	7	18032020	2
NbTOL9a	NRC3DV	1	18032020	2
NbTOL9a	NRC4DV	7	18032020	2
EV	MEK2DD	7	18032020	2
EV	NRC3DV	4	18032020	2
EV	NRC4DV	7	18032020	2
NbTOL9a	MEK2DD	7	18032020	2
NbTOL9a	NRC3DV	2	18032020	2
NbTOL9a	NRC4DV	7	18032020	2
EV	MEK2DD	7	18032020	2
EV	NRC3DV	6	18032020	2
EV	NRC4DV	7	18032020	2
NbTOL9a	MEK2DD	7	18032020	2
NbTOL9a	NRC3DV	2	18032020	2
NbTOL9a	NRC4DV	7	18032020	2
EV	MEK2DD	7	5082020	3
EV	NRC3DV	6	5082020	3
EV	NRC4DV	6	5082020	3
NbTOL9a	MEK2DD	7	5082020	3
NbTOL9a	NRC3DV	1	5082020	3
NbTOL9a	NRC4DV	6	5082020	3
EV	MEK2DD	7	5082020	3
EV	NRC3DV	6	5082020	3
EV	NRC4DV	6	5082020	3
NbTOL9a	MEK2DD	7	5082020	3
NbTOL9a	NRC3DV	1	5082020	3
NbTOL9a	NRC4DV	6	5082020	3
EV	MEK2DD	7	5082020	3
EV	NRC3DV	7	5082020	3
EV	NRC4DV	5	5082020	3
NbTOL9a	MEK2DD	7	5082020	3
NbTOL9a	NRC3DV	4	5082020	3
NbTOL9a	NRC4DV	5	5082020	3
EV	MEK2DD	7	5082020	3
EV	NRC3DV	6	5082020	3
EV	NRC4DV	6	5082020	3
NbTOL9a	MEK2DD	7	5082020	3
NbTOL9a	NRC3DV	1	5082020	3
NbTOL9a	NRC4DV	6	5082020	3
EV	MEK2DD	7	5082020	3
EV	NRC3DV	7	5082020	3
EV	NRC4DV	5	5082020	3
NbTOL9a	MEK2DD	7	5082020	3
NbTOL9a	NRC3DV	5	5082020	3
NbTOL9a	NRC4DV	6	5082020	3
EV	MEK2DD	7	5082020	3
EV	NRC3DV	7	5082020	3
EV	NRC4DV	5	5082020	3
NbTOL9a	MEK2DD	7	5082020	3
NbTOL9a	NRC3DV	3	5082020	3
NbTOL9a	NRC4DV	6	5082020	3
EV	MEK2DD	7	5082020	3
EV	NRC3DV	7	5082020	3
EV	NRC4DV	7	5082020	3
NbTOL9a	MEK2DD	7	5082020	3
NbTOL9a	NRC3DV	3	5082020	3
NbTOL9a	NRC4DV	6	5082020	3
EV	MEK2DD	7	5082020	3
EV	NRC3DV	6	5082020	3
EV	NRC4DV	7	5082020	3
NbTOL9a	MEK2DD	7	5082020	3
NbTOL9a	NRC3DV	1	5082020	3
NbTOL9a	NRC4DV	7	5082020	3
EV	MEK2DD	7	5082020	3
EV	NRC3DV	7	5082020	3
EV	NRC4DV	5	5082020	3
NbTOL9a	MEK2DD	7	5082020	3
NbTOL9a	NRC3DV	2	5082020	3
NbTOL9a	NRC4DV	5	5082020	3
