# Supplementary material for: Plant pathogens convergently evolved to counteract redundant nodes of an NLR immune receptor network
Source: PLoS Biol. 2021 Aug 23;19(8):e3001136. doi: 10.1371/journal.pbio.3001136 (PMC8412950; doi:10.1371/journal.pbio.3001136)
Supplement: S12 Data — (XLSX) [file pbio.3001136.s043.xlsx]

## Sheet: S12_data
RNAi_Treatment	Treatment	HR_Score	Date	Replicate
RNAi GUS	NRC3DV	4	3072020	1
RNAi GUS	NRC3DV + AVRcap1b	0	3072020	1
RNAi GUS	NRC4DV	4	3072020	1
RNAi GUS	NRC4DV + AVRcap1b	4	3072020	1
RNAi NbTOL9a	NRC3DV	4	3072020	1
RNAi NbTOL9a	NRC3DV + AVRcap1b	2	3072020	1
RNAi NbTOL9a	NRC4DV	5	3072020	1
RNAi NbTOL9a	NRC4DV + AVRcap1b	5	3072020	1
RNAi GUS	NRC3DV	2	3072020	1
RNAi GUS	NRC3DV + AVRcap1b	0	3072020	1
RNAi GUS	NRC4DV	3	3072020	1
RNAi GUS	NRC4DV + AVRcap1b	4	3072020	1
RNAi NbTOL9a	NRC3DV	5	3072020	1
RNAi NbTOL9a	NRC3DV + AVRcap1b	2	3072020	1
RNAi NbTOL9a	NRC4DV	5	3072020	1
RNAi NbTOL9a	NRC4DV + AVRcap1b	5	3072020	1
RNAi GUS	NRC3DV	5	3072020	1
RNAi GUS	NRC3DV + AVRcap1b	0	3072020	1
RNAi GUS	NRC4DV	5	3072020	1
RNAi GUS	NRC4DV + AVRcap1b	5	3072020	1
RNAi NbTOL9a	NRC3DV	5	3072020	1
RNAi NbTOL9a	NRC3DV + AVRcap1b	3	3072020	1
RNAi NbTOL9a	NRC4DV	5	3072020	1
RNAi NbTOL9a	NRC4DV + AVRcap1b	5	3072020	1
RNAi GUS	NRC3DV	4	3072020	1
RNAi GUS	NRC3DV + AVRcap1b	0	3072020	1
RNAi GUS	NRC4DV	5	3072020	1
RNAi GUS	NRC4DV + AVRcap1b	5	3072020	1
RNAi NbTOL9a	NRC3DV	6	3072020	1
RNAi NbTOL9a	NRC3DV + AVRcap1b	2	3072020	1
RNAi NbTOL9a	NRC4DV	5	3072020	1
RNAi NbTOL9a	NRC4DV + AVRcap1b	5	3072020	1
RNAi GUS	NRC3DV	3	17072020	2
RNAi GUS	NRC3DV + AVRcap1b	0	17072020	2
RNAi GUS	NRC4DV	7	17072020	2
RNAi GUS	NRC4DV + AVRcap1b	6	17072020	2
RNAi NbTOL9a	NRC3DV	7	17072020	2
RNAi NbTOL9a	NRC3DV + AVRcap1b	2	17072020	2
RNAi NbTOL9a	NRC4DV	7	17072020	2
RNAi NbTOL9a	NRC4DV + AVRcap1b	7	17072020	2
RNAi GUS	NRC3DV	5	17072020	2
RNAi GUS	NRC3DV + AVRcap1b	0	17072020	2
RNAi GUS	NRC4DV	6	17072020	2
RNAi GUS	NRC4DV + AVRcap1b	6	17072020	2
RNAi NbTOL9a	NRC3DV	7	17072020	2
RNAi NbTOL9a	NRC3DV + AVRcap1b	3	17072020	2
RNAi NbTOL9a	NRC4DV	6	17072020	2
RNAi NbTOL9a	NRC4DV + AVRcap1b	7	17072020	2
RNAi GUS	NRC3DV	6	17072020	2
RNAi GUS	NRC3DV + AVRcap1b	0	17072020	2
RNAi GUS	NRC4DV	7	17072020	2
RNAi GUS	NRC4DV + AVRcap1b	7	17072020	2
RNAi NbTOL9a	NRC3DV	7	17072020	2
RNAi NbTOL9a	NRC3DV + AVRcap1b	4	17072020	2
RNAi NbTOL9a	NRC4DV	7	17072020	2
RNAi NbTOL9a	NRC4DV + AVRcap1b	7	17072020	2
RNAi GUS	NRC3DV	6	17072020	2
RNAi GUS	NRC3DV + AVRcap1b	0	17072020	2
RNAi GUS	NRC4DV	6	17072020	2
RNAi GUS	NRC4DV + AVRcap1b	7	17072020	2
RNAi NbTOL9a	NRC3DV	6	17072020	2
RNAi NbTOL9a	NRC3DV + AVRcap1b	2	17072020	2
RNAi NbTOL9a	NRC4DV	7	17072020	2
RNAi NbTOL9a	NRC4DV + AVRcap1b	7	17072020	2
RNAi GUS	NRC3DV	7	17072020	2
RNAi GUS	NRC3DV + AVRcap1b	0	17072020	2
RNAi GUS	NRC4DV	7	17072020	2
RNAi GUS	NRC4DV + AVRcap1b	7	17072020	2
RNAi NbTOL9a	NRC3DV	6	17072020	2
RNAi NbTOL9a	NRC3DV + AVRcap1b	2	17072020	2
RNAi NbTOL9a	NRC4DV	7	17072020	2
RNAi NbTOL9a	NRC4DV + AVRcap1b	7	17072020	2
RNAi GUS	NRC3DV	3	17072020	2
RNAi GUS	NRC3DV + AVRcap1b	0	17072020	2
RNAi GUS	NRC4DV	6	17072020	2
RNAi GUS	NRC4DV + AVRcap1b	6	17072020	2
RNAi NbTOL9a	NRC3DV	4	17072020	2
RNAi NbTOL9a	NRC3DV + AVRcap1b	1	17072020	2
RNAi NbTOL9a	NRC4DV	5	17072020	2
RNAi NbTOL9a	NRC4DV + AVRcap1b	5	17072020	2
RNAi GUS	NRC3DV	3	31072020	3
RNAi GUS	NRC3DV + AVRcap1b	0	31072020	3
RNAi GUS	NRC4DV	6	31072020	3
RNAi GUS	NRC4DV + AVRcap1b	6	31072020	3
RNAi NbTOL9a	NRC3DV	4	31072020	3
RNAi NbTOL9a	NRC3DV + AVRcap1b	2	31072020	3
RNAi NbTOL9a	NRC4DV	6	31072020	3
RNAi NbTOL9a	NRC4DV + AVRcap1b	6	31072020	3
RNAi GUS	NRC3DV	6	31072020	3
RNAi GUS	NRC3DV + AVRcap1b	0	31072020	3
RNAi GUS	NRC4DV	7	31072020	3
RNAi GUS	NRC4DV + AVRcap1b	7	31072020	3
RNAi NbTOL9a	NRC3DV	7	31072020	3
RNAi NbTOL9a	NRC3DV + AVRcap1b	3	31072020	3
RNAi NbTOL9a	NRC4DV	7	31072020	3
RNAi NbTOL9a	NRC4DV + AVRcap1b	7	31072020	3
RNAi GUS	NRC3DV	2	31072020	3
RNAi GUS	NRC3DV + AVRcap1b	0	31072020	3
RNAi GUS	NRC4DV	7	31072020	3
RNAi GUS	NRC4DV + AVRcap1b	7	31072020	3
RNAi NbTOL9a	NRC3DV	3	31072020	3
RNAi NbTOL9a	NRC3DV + AVRcap1b	2	31072020	3
RNAi NbTOL9a	NRC4DV	7	31072020	3
RNAi NbTOL9a	NRC4DV + AVRcap1b	7	31072020	3
RNAi GUS	NRC3DV	3	31072020	3
RNAi GUS	NRC3DV + AVRcap1b	0	31072020	3
RNAi GUS	NRC4DV	7	31072020	3
RNAi GUS	NRC4DV + AVRcap1b	7	31072020	3
RNAi NbTOL9a	NRC3DV	4	31072020	3
RNAi NbTOL9a	NRC3DV + AVRcap1b	1	31072020	3
RNAi NbTOL9a	NRC4DV	7	31072020	3
RNAi NbTOL9a	NRC4DV + AVRcap1b	7	31072020	3
RNAi GUS	NRC3DV	6	31072020	3
RNAi GUS	NRC3DV + AVRcap1b	0	31072020	3
RNAi GUS	NRC4DV	7	31072020	3
RNAi GUS	NRC4DV + AVRcap1b	5	31072020	3
RNAi NbTOL9a	NRC3DV	4	31072020	3
RNAi NbTOL9a	NRC3DV + AVRcap1b	2	31072020	3
RNAi NbTOL9a	NRC4DV	7	31072020	3
RNAi NbTOL9a	NRC4DV + AVRcap1b	5	31072020	3
RNAi GUS	NRC3DV	4	31072020	3
RNAi GUS	NRC3DV + AVRcap1b	0	31072020	3
RNAi GUS	NRC4DV	5	31072020	3
RNAi GUS	NRC4DV + AVRcap1b	6	31072020	3
RNAi NbTOL9a	NRC3DV	4	31072020	3
RNAi NbTOL9a	NRC3DV + AVRcap1b	0	31072020	3
RNAi NbTOL9a	NRC4DV	5	31072020	3
RNAi NbTOL9a	NRC4DV + AVRcap1b	4	31072020	3
